# Supplementary material for: Shifts in phytoplankton communities in response to water parameters and large branchiopod filter feeders in kettle hole ponds of farmland landscape
Source: Sci Rep. 2025 May 21;15:17623. doi: 10.1038/s41598-025-01060-9 (PMC12095657; doi:10.1038/s41598-025-01060-9)
Supplement: Supplementary file 4 — Supplementary Material 4 [file 41598_2025_1060_MOESM4_ESM.xlsx]

## Sheet: Data
Supplementary Material S4. Data used in the analyses: phytoplankton abundance (total abundance, abundance of particular taxonomic groups and dominating species [individ. mL-1], Shannon-Wiener diversity index, numbering of large branchiopods (number of animals per 30 catches) and physical-chemical parameters of water (conductivity [μS cm-1], pH, temperature [ºC], N-NH4 [mg/L], N-NO2 [mg/L], N-NO3 …
sampling	pond	N	S	CYA	CHL	EUG	BAC	CRY	DIN	CHR	XAN	Ans	Chl	Mog	Euc	Eucl	Eup	Eut	Tra	Trh	Tri	Tro	Trpu	Trp	Trv	Tvd	Tsp	Tvo	Eub	Goa	Haa	Nav1	Nav2	Nip	Pim	Piv	Sta	Stp	Cre	Crm	Crc	Rht	Wol	Gym	E.grub	L.brach	cond	pH	NNH4
1	BRE	2196	35	0	24	2100	12	42	15	3	0	0	0	3	1095	30	3	0	0	108	0	0	0	0	0	0	702	0	3	0	0	0	0	3	0	0	0	0	6	33	0	0	0	0	0	0	120	6.81	1.622
2	BRE	8725	41	0	3	2083	33	18	0	6588	0	0	0	0	21	0	648	9	0	78	0	15	0	0	0	0	1236	0	6	0	0	0	0	27	0	0	0	0	3	12	0	0	0	0	0	0	128	6.74	1.365
3	BRE	1342	42	0	4	1242	32	18	0	46	0	2	0	0	592	6	0	0	2	82	0	2	0	0	0	0	486	0	8	0	0	0	0	6	4	0	4	6	0	10	0	0	0	0	0	0	127	7.04	1.721
4	BRE	802	29	0	0	508	0	30	0	264	0	0	0	0	58	0	0	0	0	12	0	0	0	0	0	0	396	0	0	0	0	0	0	0	0	0	0	0	0	8	0	0	0	0	0	0	119.2	7.22	1.207
5	BRE	2544	34	0	18	2433	3	81	0	9	0	3	0	0	84	3	0	0	0	30	0	0	0	0	0	0	2217	0	0	0	0	0	0	3	0	0	0	0	3	42	0	0	0	0	0	0	127.1	6.86	1.305
6	BRE	297	38	0	1	290	4	2	0	0	0	0	0	0	11	0	0	0	0	9	0	0	0	0	0	0	225	0	2	0	0	0	0	0	0	0	0	1	0	0	0	0	0	0	0	0	200	6.6	3.39
7	BRE	82	24	1	0	66	13	1	0	0	1	0	0	0	0	0	0	0	0	0	0	0	0	0	0	0	64	0	2	1	0	0	0	0	0	0	1	0	0	1	0	0	0	0	0	0	206	6.32	2.23
8	BRE	10	12	0	0	7	1	2	0	0	0	0	0	0	0	0	0	0	0	0	0	0	0	0	0	0	7	0	0	0	0	1	0	0	0	0	0	0	0	2	0	0	0	0	0	0	172.9	5.92	1.06
9	BRE	42	16	0	1	13	19	9	0	0	0	0	0	0	6	0	0	4	0	0	0	0	0	0	0	0	3	0	12	2	0	0	0	0	0	3	0	2	9	0	0	0	0	0	0	0	206.5	6.57	1.78
10	BRE	112	32	0	24	51	33	1	0	0	3	0	0	0	0	0	2	33	0	3	8	0	0	0	0	0	5	0	16	1	1	0	0	1	0	0	0	0	1	0	0	0	0	0	0	0	154.8	6.29	1.85
11	BRE	41	23	0	3	27	9	2	0	0	0	0	0	0	0	0	0	17	0	2	4	0	0	0	0	0	4	0	5	2	0	0	0	0	1	0	0	0	1	1	0	0	0	0	0	0	163	6.56	1.63
12	BRE	722	35	0	12	250	14	446	0	0	0	4	0	0	2	0	0	44	0	20	58	0	0	0	0	0	126	0	0	2	0	0	0	2	0	2	2	4	0	42	0	0	0	0	0	0	167.9	6.81	1.86
13	BRE	358	41	20	4	304	24	6	0	0	0	4	0	0	0	8	0	0	0	44	18	2	0	0	0	0	222	0	2	2	0	0	0	2	0	2	0	0	0	2	0	0	0	0	0	0	208.1	6.46	1.956
14	BRE	1642	37	0	31	1539	15	50	0	0	7	9	0	0	0	0	14	34	8	10	94	0	0	0	0	0	1378	0	4	0	0	0	0	7	0	0	0	1	0	4	0	0	0	0	0	0	202	6.56	1.564
15	BRE	4137	31	0	0	2271	33	1830	0	0	3	0	0	0	0	12	279	3	3	60	288	0	0	0	0	0	1590	0	6	0	0	0	0	18	0	0	0	0	0	1356	0	0	0	0	0	0	242	6.89	2.485
16	BRE	8049	30	9	3	8025	9	3	0	0	0	0	0	0	0	0	15	48	12	792	54	0	0	0	0	0	6684	0	0	0	0	0	0	0	0	0	0	0	0	0	0	0	0	0	0	0	246	6.72	2.74
17	BRE	34132	27	0	56	33992	84	0	0	0	0	0	0	0	0	0	28	0	224	1442	364	14	0	0	0	0	29022	0	0	0	0	0	0	84	0	0	0	0	0	0	0	0	0	0	0	0	333	6.73	1.68
18	BRE	503	21	0	5	489	9	0	0	0	0	1	0	0	0	0	0	0	2	31	77	0	0	0	0	0	374	0	0	0	0	1	0	3	2	0	1	1	0	0	0	0	0	0	0	0	357	6.74	1.128
19	BRE	5800	20	0	0	5800	0	0	0	0	0	0	0	0	0	0	0	8	16	256	528	0	0	0	0	0	4968	0	0	0	0	0	0	0	0	0	0	0	0	0	0	0	0	0	0	0	382	7.41	1.285
20	BRE	1444	24	0	2	1420	18	4	0	0	0	2	0	0	0	0	0	14	6	42	26	0	0	0	0	0	1314	0	4	0	0	2	0	6	0	0	2	0	0	0	0	0	0	0	0	0	360	7.01	0.898
21	BRE	4360	34	0	48	4200	104	8	0	0	0	0	0	0	0	0	64	0	0	448	8	0	0	0	0	112	3400	0	16	0	0	16	0	24	16	8	16	8	0	0	0	8	0	0	0	0	330	6.6	0.819
22	BRE	4008	35	0	0	3294	15	690	6	0	3	0	0	0	0	0	84	6	0	0	0	0	0	0	0	27	3072	0	3	0	0	0	3	0	6	0	3	0	0	0	0	0	0	0	0	0	332	6.78	0.868
23	BRE	4452	36	0	1776	2592	68	12	0	0	4	4	0	0	0	0	8	0	0	0	4	0	4	0	0	236	2056	0	16	0	0	8	0	24	4	0	0	0	12	0	0	0	0	0	0	0	510	6.72	1.618
24	BRE			0	0	0	0	0	0	0	0	0	0	0	0	0	0	0	0	0	0	0	0	0	0	0	0	0	0	0	0	0	0	0	0	0	0	0	0	0	0	0	0	0	0	0
25	BRE	3796	6	0	0	3792	4	0	0	0	0	0	0	0	0	0	8	0	0	0	0	0	0	0	0	0	3784	0	4	0	0	0	0	0	0	0	0	0	0	0	0	0	0	0	0	0	149.3	6.63	1.995
26	BRE	1724	14	4	1538	112	2	0	68	0	0	0	142	0	0	0	14	0	0	0	0	0	0	0	0	0	94	0	2	0	0	0	0	0	0	0	0	0	0	0	0	0	14	54	0	0	170.4	6.58	2.181
27	BRE	702	11	0	672	14	4	10	2	0	0	0	96	8	0	0	14	0	0	0	0	0	0	0	0	0	0	0	2	0	0	0	0	2	0	0	0	0	10	0	0	0	0	2	0	0	172.8	6.46	1.99
28	BRE	1444	23	0	1136	276	12	8	12	0	0	0	0	12	0	0	72	0	0	0	0	0	0	0	0	0	44	0	4	0	0	4	0	0	0	0	0	0	0	0	0	0	0	12	0	0	184.1	6.49	1.814
29	BRE	6296	24	0	6048	188	0	40	20	0	0	0	0	16	0	4	12	0	0	0	0	0	0	4	0	0	16	60	0	0	0	0	0	0	0	0	0	0	32	0	0	0	0	20	0	0	182.4	6.27	1.775
30	BRE	7290	24	0	6813	441	9	18	9	0	0	0	567	54	0	0	297	0	0	0	0	0	0	0	0	0	0	54	0	0	0	9	0	0	0	0	0	0	18	0	0	0	0	9	0	0	126.5	7.03	1.633
31	BRE	1314	26	0	38	1252	4	16	4	0	0	0	0	0	0	2	18	0	0	0	4	0	2	0	756	0	0	318	4	0	0	0	0	0	0	0	0	0	0	0	0	0	0	4	0	0	143.6	7.25	1.236
32	BRE	5743	31	0	3516	2152	4	63	8	0	0	0	0	0	36	20	20	0	0	92	8	0	0	0	4	0	0	1844	0	0	0	0	0	4	0	0	0	0	3	56	0	0	0	4	0	0	155.4	7.49	1.236
33	BRE	207	10	0	2	194	0	11	0	0	0	2	0	0	2	0	0	0	0	0	0	0	0	0	35	11	0	136	0	0	0	0	0	0	0	0	0	0	0	11	0	0	0	0	0	0	178.8	7.26	1.334
34	BRE	76	5	0	21	51	1	3	0	0	0	0	0	0	0	0	0	0	0	0	0	0	0	0	49	0	0	2	0	0	0	0	0	1	0	0	0	0	0	3	0	0	0	0	0	0	188	7.3	1.29
35	BRE	1474	16	0	42	80	42	1310	0	0	0	0	0	0	0	0	0	0	0	2	0	0	0	0	66	0	0	10	2	0	0	0	0	40	0	0	0	0	26	334	0	0	0	0	0	0	214	7.23	1.642
36	BRE	766	20	694	0	58	2	12	0	0	0	0	0	0	0	0	0	0	0	0	2	0	0	0	0	0	0	56	0	0	0	0	0	0	2	0	0	0	12	0	0	0	0	0	0	0	209	7.22	1.52
37	BRE	1206	37	0	33	90	771	312	0	0	0	0	0	0	0	3	0	3	0	0	9	0	0	0	0	0	0	66	6	0	0	15	0	666	0	0	0	0	6	87	0	0	0	0	0	0	181	6.75	1.922
38	BRE	1716	43	0	6	819	0	891	0	0	0	0	0	0	0	3	0	0	6	0	0	0	0	9	0	0	0	678	0	0	0	0	0	0	0	0	0	0	369	108	6	0	0	0	0	0	170	6.71	1.588
39	BRE	683	32	0	18	596	7	61	1	0	0	0	0	0	0	1	0	0	3	19	46	0	0	0	0	10	0	480	1	0	0	0	3	2	0	0	0	0	45	16	0	0	0	1	0	0	144	6.62	1.637
40	BRE	1011	15	0	606	366	30	0	9	0	0	0	0	0	0	0	0	0	0	0	84	0	0	12	0	0	0	246	3	0	0	0	0	12	0	0	0	0	0	0	0	0	0	0	0	0	138.5	6.6	1.598
41	BRE	176	17	91	2	81	2	0	0	0	0	0	0	0	0	0	0	0	0	0	4	0	0	7	0	1	0	64	0	0	0	0	0	0	0	0	0	0	0	0	0	0	0	0	0	0	133	6.58	1.373
42	BRE	282	8	0	0	273	9	0	0	0	0	0	0	0	0	0	0	0	0	0	0	0	0	10	0	1	0	161	2	0	0	0	0	1	0	0	0	0	0	0	0	0	0	0	0	0	137	6.67	1.481
43	BRE	189	20	3	3	29	154	0	0	0	0	0	0	0	0	0	0	0	0	0	1	0	3	0	16	1	0	0	0	0	1	6	0	125	1	1	7	2	0	0	0	0	0	0	0	0	160	6.73	2.123
44	BRE	1520	43	0	8	340	200	40	0	932	0	4	0	0	0	4	0	8	8	76	8	4	4	8	8	64	0	108	8	0	16	0	4	56	32	0	52	0	20	20	0	0	0	0	0	0	285	6.9	4.308
45	BRE			0	0	0	0	0	0	0	0	0	0	0	0	0	0	0	0	0	0	0	0	0	0	0	0	0	0	0	0	0	0	0	0	0	0	0	0	0	0	0	0	0	0	0
46	BRE			0	0	0	0	0	0	0	0	0	0	0	0	0	0	0	0	0	0	0	0	0	0	0	0	0	0	0	0	0	0	0	0	0	0	0	0	0	0	0	0	0	0	0
47	BRE			0	0	0	0	0	0	0	0	0	0	0	0	0	0	0	0	0	0	0	0	0	0	0	0	0	0	0	0	0	0	0	0	0	0	0	0	0	0	0	0	0	0	0
48	BRE			0	0	0	0	0	0	0	0	0	0	0	0	0	0	0	0	0	0	0	0	0	0	0	0	0	0	0	0	0	0	0	0	0	0	0	0	0	0	0	0	0	0	0
49	BRE	25217	26	0	24892	260	0	64	1	0	0	0	24860	0	0	0	0	0	0	0	0	0	0	4	20	0	0	0	0	0	0	0	0	0	0	0	0	0	24	8	4	0	1	0	0	0	426	6.38	3.392
50	BRE			0	0	0	0	0	0	0	0	0	0	0	0	0	0	0	0	0	0	0	0	0	0	0	0	0	0	0	0	0	0	0	0	0	0	0	0	0	0	0	0	0	0	0	338	6.26	1.917
51	BRE			0	0	0	0	0	0	0	0	0	0	0	0	0	0	0	0	0	0	0	0	0	0	0	0	0	0	0	0	0	0	0	0	0	0	0	0	0	0	0	0	0	0	0
52	BRE	873	21	0	17	71	754	30	0	0	0	0	0	0	0	0	0	0	0	0	0	0	0	0	57	0	0	0	0	0	0	0	448	6	170	6	74	27	10	6	0	0	0	0	0	0	599	6.12	4.293
53	BRE			0	0	0	0	0	0	0	0	0	0	0	0	0	0	0	0	0	0	0	0	0	0	0	0	0	0	0	0	0	0	0	0	0	0	0	0	0	0	0	0	0	0	0
54	BRE	11	11	0	0	1	9	0	0	0	0	0	0	0	0	0	0	0	0	0	0	0	0	0	1	0	0	0	0	0	1	0	4	0	3	0	0	0	0	0	0	0	0	0	0	2	86.6	6.24	1.304
55	BRE	2982	14	0	2730	3	9	222	18	0	0	0	0	21	0	0	0	0	0	3	0	0	0	0	0	0	0	0	0	0	0	0	0	0	9	0	0	0	0	0	0	0	18	0	0	2	79.5	6.65	0.873
56	BRE	358	14	0	114	102	0	142	0	0	0	0	0	0	0	0	0	0	0	1	0	0	0	91	0	0	0	9	0	0	0	0	0	0	0	0	0	0	10	113	0	0	0	0	1	0	106.1	6.82	0.765
57	BRE	1084	9	0	492	8	0	584	0	0	0	0	0	0	0	0	0	0	0	0	0	0	0	0	0	0	0	6	0	0	0	0	0	0	0	0	0	0	4	20	0	0	0	0	0	0	119.9	6.96	1.118
58	BRE	88	10	0	16	3	0	69	0	0	0	0	0	0	0	0	0	0	0	0	0	0	0	0	0	0	0	0	0	0	0	0	0	0	0	0	0	0	2	26	0	0	0	0	0	0	121.3	6.05	1.78
59	BRE	268	18	0	159	6	8	95	0	0	0	0	0	0	1	0	0	0	0	0	0	0	0	1	0	0	0	2	0	0	1	0	1	0	0	0	0	0	15	68	0	0	0	0	0	0	110.3	6.92	1.608
1	BRW	1071	37	0	27	879	39	111	12	3	0	0	0	21	0	0	30	0	0	216	0	30	0	0	0	0	450	0	33	0	0	0	0	0	0	0	0	0	87	0	0	0	6	6	0	0	108.7	6.88	2.71
2	BRW	1593	36	0	6	684	78	84	123	618	0	3	0	0	0	0	228	0	0	213	0	0	0	0	0	0	96	0	39	15	0	0	0	6	0	3	0	0	51	0	0	0	0	12	0	0	116	6.7	2.927
3	BRW	468	51	6	4	156	262	18	2	10	10	4	0	0	0	0	6	0	0	54	0	2	0	0	0	0	68	0	134	14	0	0	0	66	2	0	0	0	10	2	0	0	0	2	0	0	127	6.65	2.967
4	BRW	434	51	16	12	42	162	134	6	0	62	10	0	0	0	0	2	0	0	4	0	2	2	0	0	0	18	0	82	26	0	2	0	12	0	0	0	0	16	14	4	2	0	0	0	0	112.5	7.34	2.253
5	BRW	10824	34	4	10556	36	72	156	0	0	0	16	0	0	0	0	0	0	0	0	0	0	0	0	0	0	32	0	48	4	0	0	0	16	0	0	0	0	8	20	20	0	0	0	0	0	155.8	6.73	2.057
6	BRW	207	33	0	85	14	75	32	1	0	0	12	0	0	0	0	0	0	0	3	0	1	1	0	0	0	3	0	58	6	0	0	0	9	0	0	0	0	5	9	1	0	0	0	0	0	160	6.7	1.78
7	BRW	354	30	0	0	2	32	18	0	0	302	0	0	0	0	0	0	0	0	1	0	0	0	0	0	0	0	0	21	4	0	0	0	3	0	1	0	0	1	17	0	0	0	0	0	0	166	6.63	2.32
8	BRW	513	25	4	0	1	2	505	1	0	0	0	0	0	0	0	0	0	0	0	0	0	0	0	0	0	0	0	1	1	0	0	0	0	0	0	0	0	0	177	0	0	0	0	0	0	189.4	6.44	2.1
9	BRW	97	18	0	6	70	9	12	0	0	0	0	0	0	0	0	0	2	0	0	3	0	0	0	0	0	64	0	7	1	0	0	0	0	0	0	0	0	0	12	0	0	0	0	0	0	156.7	5.94	1.83
10	BRW	762	46	0	51	249	123	330	0	0	9	0	51	0	0	0	9	3	0	12	0	0	0	0	0	0	210	0	93	12	0	0	0	15	0	3	0	0	24	135	0	0	0	0	0	0	213.8	6.5	2.82
11	BRW	760	38	0	2	673	53	17	0	0	15	0	0	0	0	0	4	0	4	9	77	2	0	0	0	0	569	0	45	0	3	0	0	1	0	1	0	0	10	6	0	0	0	0	0	0	227	6.68	5.16
12	BRW	273	30	0	7	253	8	3	0	0	2	0	0	0	0	0	0	0	0	0	2	0	0	0	0	0	244	0	5	1	0	0	0	1	0	0	1	0	0	0	0	0	0	0	0	0	199.4	6.43	4.82
13	BRW	733	29	36	3	582	99	0	0	0	13	0	0	0	0	0	0	0	0	0	12	9	0	0	0	0	561	0	78	0	6	0	0	0	0	3	0	0	0	0	0	0	0	0	0	0	171.5	6.36	4.729
14	BRW	487	27	2	2	458	23	2	0	0	0	0	0	0	0	0	0	0	0	0	35	0	0	0	0	0	423	0	4	0	1	0	0	1	0	0	0	0	0	0	0	0	0	0	0	0	192.8	6.57	4.71
15	BRW	257	28	0	6	167	32	52	0	0	0	0	0	0	3	0	0	0	0	0	22	0	0	0	0	0	140	0	2	0	0	0	0	2	0	0	0	0	18	29	0	0	0	0	0	0	171.9	6.57	3.338
16	BRW	504	20	0	52	378	24	50	0	0	0	0	0	0	0	0	1	0	0	0	98	0	0	0	0	0	246	0	1	0	0	0	0	3	0	0	0	0	0	27	0	0	0	0	0	0	183	6.87	3.21
17	BRW	1070	30	6	258	360	410	36	0	0	0	0	0	0	0	0	0	0	0	0	32	0	0	0	0	0	300	0	12	0	0	0	0	56	0	0	0	0	10	2	0	0	0	0	0	0	203.4	7.16	3.7
18	BRW	1268	16	0	370	790	80	28	0	0	0	0	0	0	0	0	2	0	0	0	78	0	0	0	0	0	702	0	0	0	0	0	0	12	0	0	0	0	0	20	0	8	0	0	0	0	173.9	6.95	2.568
19	BRW	304	16	0	2	265	21	16	0	0	0	0	0	0	0	0	0	1	0	0	27	0	0	0	0	0	230	0	2	0	0	0	1	0	0	1	0	0	1	13	0	1	0	0	0	0	182.3	7.61	2.578
20	BRW	212	14	0	0	152	11	48	1	0	0	0	0	0	0	0	31	0	0	0	28	0	0	0	0	0	85	0	0	0	0	0	0	1	0	0	0	0	6	32	0	8	0	1	0	0	174.5	7.46	2.196
21	BRW	963	34	0	0	522	78	279	84	0	0	0	0	0	0	3	51	3	0	51	90	3	0	0	0	15	243	0	39	0	0	3	0	12	0	0	0	0	99	45	0	0	0	0	0	0	183.2	6.22	2.255
22	BRW	2400	27	0	1520	500	0	265	115	0	0	0	0	0	0	0	110	0	0	85	95	0	0	0	0	10	130	0	0	0	0	0	0	0	0	0	0	0	160	35	0	25	115	0	0	0	229	7.36	8.081
23	BRW	5300	36	0	616	832	12	2296	1544	0	0	0	180	12	0	0	112	0	0	164	84	0	0	0	0	68	368	0	4	0	0	0	0	4	0	0	0	4	2044	108	0	0	1528	0	0	0	267	7.34	6.812
24	BRW	5648	26	0	1672	1616	16	2288	56	0	0	0	1664	8	0	0	8	0	0	0	304	0	0	0	0	88	696	0	8	0	0	0	0	0	0	0	0	0	2160	128	0	0	56	0	0	0	652	6.9	12.638
25	BRW	2288	12	0	4	2280	0	0	0	4	0	0	0	4	0	0	0	0	0	0	0	0	0	0	0	0	2280	0	0	0	0	0	0	0	0	0	0	0	0	0	0	0	0	0	0	56	133.8	6.57	2.142
26	BRW	23005	36	1150	21345	75	40	255	110	30	0	0	630	0	0	0	5	0	0	0	0	0	0	0	0	0	20	0	20	0	0	5	0	0	0	10	0	0	255	0	0	0	110	0	0	35	159.4	6.51	2.338
27	BRW	4900	15	0	4000	0	30	80	380	410	0	0	2330	20	0	0	0	0	0	0	0	0	0	0	0	0	0	0	10	0	0	0	0	10	0	0	0	10	80	0	0	0	380	0	0	0	147.7	6.48	1.858
28	BRW	21448	24	0	19840	48	24	36	1260	240	0	0	1548	24	0	0	0	0	0	0	0	0	0	0	0	0	0	0	12	0	0	12	0	0	0	0	0	0	12	0	0	0	1260	0	0	40	152.5	6.6	1.902
29	BRW	10792	27	0	9872	56	28	16	784	36	0	0	0	24	0	0	0	0	0	4	0	0	0	0	0	4	0	0	8	0	0	12	0	0	0	0	0	4	16	0	0	0	0	784	0	38	160.6	6.59	1.838
30	BRW	4716	18	0	0	272	0	48	12	4384	0	0	0	0	0	0	0	0	0	84	0	0	0	0	8	4	0	92	0	0	0	0	0	0	0	0	0	0	20	12	0	0	0	4	0	42	93.9	7.1	0.956
31	BRW	1784	6	0	1780	0	4	0	0	0	0	0	192	0	0	0	0	0	0	0	0	0	0	0	0	0	0	0	0	0	4	0	0	0	0	0	0	0	0	0	0	0	0	0	2		103.7	7.04	1.226
32	BRW	5952	29	8	1696	628	4	344	44	3228	0	0	0	0	0	0	0	0	0	16	0	0	0	4	328	36	0	200	0	0	0	0	0	4	0	0	0	0	84	252	0	0	44	0	1		110.4	7.57	1.275
33	BRW	508	23	0	12	131	3	362	0	0	0	1	0	0	0	0	0	0	0	0	6	0	0	0	8	0	0	116	2	0	0	0	0	1	0	0	0	0	75	242	17	0	0	0	1	1	123.3	7.19	1.574
34	BRW	38	13	0	23	6	3	6	0	0	0	0	0	0	0	0	0	0	0	0	0	0	0	0	5	0	0	1	1	0	0	0	0	2	0	0	0	0	0	5	0	0	0	0	0	5	115.3	7.42	1.726
35	BRW	712	14	686	8	6	4	8	0	0	0	0	0	0	4	2	0	0	0	0	0	0	0	0	0	0	0	0	2	0	0	0	0	2	0	0	0	0	0	4	0	0	0	0	0	2	123	7.27	1.77
36	BRW	286	22	280	0	4	1	1	0	0	0	0	0	0	0	0	0	0	0	0	1	0	0	0	3	0	0	0	0	0	0	0	0	1	0	0	0	0	0	0	0	1	0	0	0	1	96	7.28	1.789
37	BRW	1407	39	36	18	3	1095	255	0	0	0	0	0	3	0	3	0	0	0	0	0	0	0	0	0	0	0	0	12	0	0	0	0	15	0	0	0	0	162	60	0	33	0	0	0	1	56	6.57	2.519
38	BRW	177	37	118	24	14	11	8	1	0	1	10	0	4	0	0	0	0	0	0	0	0	0	6	0	0	0	6	5	0	1	0	0	1	0	0	0	0	2	3	0	0	0	0	0	0	42	6.28	1.804
39	BRW	89	22	0	29	49	10	1	0	0	0	0	0	4	0	0	0	0	0	0	6	1	0	0	0	1	0	14	6	1	0	0	0	2	0	0	0	0	1	0	0	0	0	0	0	1	55	6.49	1.623
40	BRW	2763	21	9	18	9	51	2676	0	0	0	0	0	9	0	0	0	0	0	3	0	0	0	0	0	0	0	6	6	0	0	0	0	3	0	0	0	0	0	0	0	2676	0	0	0	0	71	6.49	1.804
41	BRW	89	31	0	29	49	10	1	0	0	0	18	0	0	0	0	0	0	0	0	0	0	0	0	0	0	0	4	1	0	0	0	0	12	0	0	0	0	0	0	0	0	0	0	0	0	87	6.49	1.878
42	BRW	2763	18	9	18	9	51	2676	0	0	0	0	0	0	0	10	0	0	0	5	5	0	5	0	0	0	0	1190	5	0	0	0	0	25	0	0	0	0	0	0	0	30	0	0	0	0	106	6.87	1.98
43	BRW	3113	63	50	212	1159	974	705	11	0	0	39	0	44	0	5	0	0	84	173	16	0	33	44	380	11	0	140	0	0	0	0	0	935	0	0	0	0	0	11	0	694	0	0	0	0	167	6.86	2.294
44	BRW	728	35	26	54	606	6	16	16	4	0	10	0	0	0	12	0	18	0	10	2	0	0	8	0	0	0	32	0	0	0	0	0	6	0	0	0	0	16	0	0	0	0	0	0	0	150	6.62	1.873
45	BRW	666	44	0	132	506	22	4	2	0	0	0	0	130	0	2	0	102	8	32	32	4	6	78	0	2	0	62	6	0	2	0	6	8	0	0	0	0	2	0	0	2	0	0	0	0	262	6.96	4.377
46	BRW	11856	34	0	9504	1440	336	512	0	64	0	112	0	16	0	0	0	0	0	128	96	0	48	336	464	0	0	0	96	0	16	0	16	208	0	0	0	0	80	0	0	32	0	0	0	0	191.8	7.49	3.166
47	BRW	48384	40	0	34608	10064	80	3632	0	0	0	96	0	0	0	128	176	64	0	0	208	16	1952	3584	0	176	0	2032	0	0	0	0	0	80	0	0	0	0	16	0	16	3056	0	0	0	0	178.5	7.48	1.78
48	BRW	128040	38	0	111168	8496	168	8184	0	24	0	96	0	0	0	24	72	72	0	504	48	24	3288	1488	1344	264	0	0	0	0	0	0	0	168	0	0	0	0	240	0	0	4056	0	0	0	0	173.8	7.03	3.152
49	BRW	107100	36	0	77532	15148	56	14336	28	0	0	0	28	0	168	112	28	0	28	1764	0	336	3640	1092	6020	0	0	0	0	0	0	0	0	56	0	0	0	0	392	0	0	12852	28	0	0	0	159.9	7.08	3.784
50	BRW	87888	42	0	38304	12672	72	36840	0	0	0	0	0	48	144	48	72	24	0	792	0	384	1920	648	0	96	0	6096	24	0	0	0	0	24	0	0	0	0	120	0	0	0	0	0	0	0	162.7	7.01	2.603
51	BRW			0	0	0	0	0	0	0	0	0	0	0	0	0	0	0	0	0	0	0	0	0	0	0	0	0	0	0	0	0	0	0	0	0	0	0	0	0	0	0	0	0	0	0
52	BRW	34496	20	0	27200	3856	8	3400	32	0	0	0	0	0	0	24	0	0	0	456	16	24	88	416	2072	416	0	0	0	0	0	0	0	0	0	0	0	0	168	0	0	3232	32	0	0	0	420	6.44	7.464
53	BRW			0	0	0	0	0	0	0	0	0	0	0	0	0	0	0	0	0	0	0	0	0	0	0	0	0	0	0	0	0	0	0	0	0	0	0	0	0	0	0	0	0	0	0
54	BRW	36	15	0	1	22	2	10	0	0	0	0	0	0	0	0	2	0	0	1	0	0	0	0	2	2	0	11	0	0	2	0	0	0	0	0	0	0	10	0	0	0	0	0	0		84.9	6.65	3.284
55	BRW	6619	37	0	4411	1304	8	600	24	272	0	0	0	64	16	8	0	16	0	432	56	0	16	32	408	0	0	0	0	0	0	0	0	8	0	0	0	0	600	0	0	0	24	0	1		78.12	7.07	1.089
56	BRW	2469	48	1014	291	1014	9	129	0	12	0	0	3	0	24	0	0	0	0	24	87	0	6	78	0	9	0	702	0	0	0	0	0	9	0	0	0	0	111	15	3	0	0	0	0	0	104	7.27	0.922
57	BRW	241	27	63	63	84	5	26	0	0	0	0	0	0	0	0	0	0	0	0	2	0	1	23	0	1	0	50	0	0	0	0	1	2	0	0	0	0	8	17	1	0	0	0	0	0	101.1	7.22	1.324
58	BRW	2572	32	859	1036	604	14	48	0	9	0	0	0	0	0	0	0	0	0	0	9	0	0	446	0	0	0	115	0	0	0	0	0	14	0	0	0	0	4	43	0	0	0	0	0	0	98.1	7.1	1.51
59	BRW	2505	29	20	800	1635	0	50	0	0	0	75	0	0	150	0	0	0	0	0	0	0	30	1230	0	0	0	215	0	0	0	0	0	0	0	0	0	0	5	45	0	0	0	0	0	0	95.2	6.82	2.265
1	DRD	26052	34	24	12	2952	108	3648	19176	132	0	12	0	0	0	0	2640	0	0	72	0	0	0	0	0	0	24	0	0	0	0	0	0	84	0	0	0	24	780	936	0	0	19176	0	0	0	118.7	6.96	2.888
2	DRD	2884	33	6	2	1176	30	1382	4	284	0	2	0	0	0	0	360	10	0	382	0	0	0	0	0	0	104	0	2	0	0	0	0	26	0	0	0	0	840	528	0	10	4	0	0	0	128	6.77	1.721
3	DRD	12145	30	0	77	483	98	2212	0	9275	0	7	0	0	7	0	0	70	0	322	0	7	0	0	0	0	56	0	21	0	0	0	0	14	0	14	14	21	119	2079	0	0	0	0	0	0	123.5	6.94	2.235
4	DRD	5579	39	7	7	189	168	49	0	5117	42	0	0	0	0	0	0	0	0	14	0	0	0	0	0	0	119	0	7	28	0	0	0	7	7	0	63	35	0	7	0	0	0	0	0	0	109.4	7.24	2.215
5	DRD	4398	42	3	0	1539	3	45	0	2781	27	0	0	0	6	3	0	12	0	48	0	0	0	0	0	0	1404	0	0	0	0	0	0	3	0	0	0	0	21	24	0	0	0	0	0	0	117.8	6.8	1.958
6	DRD	3658	36	0	9	3604	9	24	3	9	0	3	0	0	24	3	42	69	3	129	0	0	0	0	0	0	3231	0	0	0	0	0	0	0	0	0	0	0	3	3	6	0	0	0	0	0	94	6.8	1.53
7	DRD	12140	39	0	11796	44	272	0	0	4	24	0	0	0	0	0	0	0	0	0	0	0	0	0	0	0	44	0	4	0	0	4	0	0	0	0	0	0	0	0	0	0	0	0	0	0	111	6.6	1.11
8	DRD	74	40	5	28	3	7	30	0	0	1	0	0	0	0	0	0	0	0	0	0	0	0	0	0	0	2	0	0	1	0	0	0	3	0	1	0	2	26	0	2	0	0	0	0	0	104	6.51	1.51
9	DRD			0	0	0	0	0	0	0	0	0	0	0	0	0	0	0	0	0	0	0	0	0	0	0	0	0	0	0	0	0	0	0	0	0	0	0	0	0	0	0	0	0	0	0
10	DRD			0	0	0	0	0	0	0	0	0	0	0	0	0	0	0	0	0	0	0	0	0	0	0	0	0	0	0	0	0	0	0	0	0	0	0	0	0	0	0	0	0	0	0
11	DRD			0	0	0	0	0	0	0	0	0	0	0	0	0	0	0	0	0	0	0	0	0	0	0	0	0	0	0	0	0	0	0	0	0	0	0	0	0	0	0	0	0	0	0
12	DRD			0	0	0	0	0	0	0	0	0	0	0	0	0	0	0	0	0	0	0	0	0	0	0	0	0	0	0	0	0	0	0	0	0	0	0	0	0	0	0	0	0	0	0
13	DRD			0	0	0	0	0	0	0	0	0	0	0	0	0	0	0	0	0	0	0	0	0	0	0	0	0	0	0	0	0	0	0	0	0	0	0	0	0	0	0	0	0	0	0
14	DRD			0	0	0	0	0	0	0	0	0	0	0	0	0	0	0	0	0	0	0	0	0	0	0	0	0	0	0	0	0	0	0	0	0	0	0	0	0	0	0	0	0	0	0
15	DRD			0	0	0	0	0	0	0	0	0	0	0	0	0	0	0	0	0	0	0	0	0	0	0	0	0	0	0	0	0	0	0	0	0	0	0	0	0	0	0	0	0	0	0
16	DRD			0	0	0	0	0	0	0	0	0	0	0	0	0	0	0	0	0	0	0	0	0	0	0	0	0	0	0	0	0	0	0	0	0	0	0	0	0	0	0	0	0	0	0
17	DRD			0	0	0	0	0	0	0	0	0	0	0	0	0	0	0	0	0	0	0	0	0	0	0	0	0	0	0	0	0	0	0	0	0	0	0	0	0	0	0	0	0	0	0
18	DRD			0	0	0	0	0	0	0	0	0	0	0	0	0	0	0	0	0	0	0	0	0	0	0	0	0	0	0	0	0	0	0	0	0	0	0	0	0	0	0	0	0	0	0
19	DRD			0	0	0	0	0	0	0	0	0	0	0	0	0	0	0	0	0	0	0	0	0	0	0	0	0	0	0	0	0	0	0	0	0	0	0	0	0	0	0	0	0	0	0
20	DRD			0	0	0	0	0	0	0	0	0	0	0	0	0	0	0	0	0	0	0	0	0	0	0	0	0	0	0	0	0	0	0	0	0	0	0	0	0	0	0	0	0	0	0
21	DRD			0	0	0	0	0	0	0	0	0	0	0	0	0	0	0	0	0	0	0	0	0	0	0	0	0	0	0	0	0	0	0	0	0	0	0	0	0	0	0	0	0	0	0
22	DRD			0	0	0	0	0	0	0	0	0	0	0	0	0	0	0	0	0	0	0	0	0	0	0	0	0	0	0	0	0	0	0	0	0	0	0	0	0	0	0	0	0	0	0
23	DRD			0	0	0	0	0	0	0	0	0	0	0	0	0	0	0	0	0	0	0	0	0	0	0	0	0	0	0	0	0	0	0	0	0	0	0	0	0	0	0	0	0	0	0
24	DRD			0	0	0	0	0	0	0	0	0	0	0	0	0	0	0	0	0	0	0	0	0	0	0	0	0	0	0	0	0	0	0	0	0	0	0	0	0	0	0	0	0	0	0
25	DRD	640	11	0	0	612	7	15	6	0	0	0	0	0	0	0	0	0	0	1	0	0	0	0	0	0	604	0	1	0	0	5	0	1	0	0	0	0	15	0	0	0	0	6	0	0	324	6.4	3.093
26	DRD	682	13	0	348	156	8	10	132	28	0	0	330	16	0	0	0	0	0	0	0	0	0	0	0	0	156	0	6	0	0	0	0	2	0	0	0	0	10	0	0	0	132	0	0	0	441	7.09	2.9215
27	DRD	408	20	0	22	268	50	26	42	0	0	0	6	2	0	4	0	0	0	0	0	0	0	0	0	0	0	0	2	0	0	18	0	0	0	6	2	16	22	0	0	4	0	42	125	0	348	6.57	2.75
28	DRD	10170	32	0	5540	80	4490	30	0	0	30	0	0	0	0	0	0	0	0	0	0	30	0	0	0	0	0	0	0	0	50	3850	0	60	20	30	0	340	0	0	0	30	0	0	288	0	380	6.59	1.784
29	DRD	37	12	0	1	0	36	0	0	0	0	0	0	0	0	0	0	0	0	0	0	0	0	0	0	0	0	0	1	0	1	23	0	1	3	4	0	2	0	0	0	0	0	0	1	0	55.2	7.06	1.245
30	DRD	41	22	0	15	23	3	0	0	0	0	0	14	1	5	0	1	1	0	0	0	0	0	0	0	0	0	0	0	0	0	0	0	0	0	0	0	0	0	0	0	0	0	0	5	49	123.2	7.43	1.49
31	DRD	164	41	0	5	113	9	37	0	0	0	1	0	0	1	0	1	0	0	9	0	0	0	0	30	1	0	15	0	0	1	2	0	0	0	0	0	1	0	0	0	0	0	0	6	47	127.3	7.62	1.079
32	DRD	850	18	0	780	40	0	16	0	14	0	0	0	0	2	0	0	2	0	0	0	2	0	0	0	0	0	12	0	0	0	0	0	0	0	0	0	0	4	12	0	0	0	0	1	13	139.2	7.57	1.182
33	DRD	2932	20	0	78	1357	1494	3	0	0	0	6	6	0	0	0	0	0	0	0	27	0	0	0	0	0	0	1108	0	0	0	0	0	183	0	0	0	0	0	3	0	0	0	0	1	6	188.7	7.67	2.985
34	DRD	16	8	0	12	3	1	0	0	0	0	0	0	0	0	0	0	0	0	0	0	0	0	0	3	0	0	0	0	0	0	1	0	0	0	0	0	0	0	0	0	0	0	0	1	0	183.8	7.53	1.461
35	DRD	70	17	38	10	8	14	0	0	0	0	0	0	0	0	0	0	0	0	0	0	0	2	0	3	0	0	0	0	0	0	2	2	6	0	0	0	3	0	0	0	0	0	0	0	4	210	7.24	1.726
36	DRD	42	12	32	4	6	0	0	0	0	0	0	0	0	0	0	0	0	0	0	0	0	0	0	2	2	0	0	0	0	0	0	0	0	0	0	0	0	0	0	0	0	0	0	0	1	256	7.42	3.524
37	DRD	2460	7	3	33	3	2169	252	0	0	0	0	0	0	0	0	0	0	0	0	0	0	0	0	0	0	0	3	0	0	0	0	6	0	0	0	0	0	0	0	0	0	0	0	0	0	195	6.89	1.814
38	DRD	275	35	75	2	44	39	115	0	0	0	0	0	0	1	0	0	10	6	2	2	0	0	0	15	3	0	0	3	18	0	0	11	7	0	0	0	0	0	114	0	1	0	0	0	0	222	6.79	1.53
39	DRD	930	26	0	58	648	142	82	0	0	0	0	0	18	0	120	0	0	118	14	10	0	0	0	0	0	0	206	0	2	0	0	0	140	0	0	0	0	24	2	0	0	0	0	0	0	209	7.61	1.275
40	DRD	37648	21	0	136	36976	40	16	480	0	0	0	0	8	0	0	0	376	16	40	96	0	0	0	0	32	0	1088	0	0	0	0	0	0	0	0	0	0	8	8	0	0	0	0	0	0	229.5	7.465	1.305
41	DRD	1264	9	0	936	124	12	192	0	0	0	0	908	0	0	0	0	0	0	0	0	0	0	0	0	0	0	124	0	0	0	0	0	0	0	0	0	0	4	168	0	0	0	0	0	0	250	7.32	1.941
42	DRD	2215	17	0	1435	30	0	750	0	0	0	0	0	0	0	0	0	0	0	0	0	0	0	0	0	0	0	30	0	0	0	0	0	0	0	0	0	0	5	90	0	5	0	0	0	0	286	7.22	4.029
43	DRD	417	19	0	97	205	2	110	0	0	2	0	12	0	0	0	0	5	0	0	0	0	0	0	10	0	0	0	0	0	0	0	2	0	0	0	0	0	5	35	0	0	0	0	0	0	315	7.12	6.493
44	DRD	144	10	0	96	29	3	16	0	0	0	0	0	0	0	0	0	6	0	0	0	0	0	0	1	0	0	0	0	0	0	0	0	1	0	0	2	0	0	13	2	0	0	0	0	0	289	6.95	4.769
45	DRD			0	0	0	0	0	0	0	0	0	0	0	0	0	0	0	0	0	0	0	0	0	0	0	0	0	0	0	0	0	0	0	0	0	0	0	0	0	0	0	0	0	0	0	281	6.99	4.465
46	DRD	413	21	0	13	18	331	49	0	0	0	0	0	0	0	0	0	0	0	0	0	0	0	0	10	0	0	0	0	0	6	0	0	15	1	3	300	1	18	1	27	0	0	0	0	0	224	7.22	4.232
47	DRD	73	12	0	27	4	6	36	0	0	0	0	0	0	0	0	0	1	0	0	0	0	0	0	0	0	0	3	0	0	0	0	0	0	0	0	2	0	1	0	34	0	0	0	0	0	221	7.05	3.989
48	DRD	36	16	0	3	12	0	20	0	0	0	0	0	0	0	0	0	0	0	0	0	0	0	0	0	0	0	8	0	0	0	0	0	0	0	0	0	0	5	0	12	0	0	0	0	0	202.9	7.22	5.513
49	DRD	272	33	0	37	149	4	81	0	0	0	0	0	0	4	0	0	0	0	6	0	0	21	86	21	2	0	0	0	0	0	0	0	0	0	0	2	0	6	2	61	8	0	0	0	0	194.3	7.34	5.891
50	DRD	777	25	0	94	619	0	56	0	7	0	0	0	0	112	0	0	262	0	10	24	0	0	0	17	0	0	0	0	0	0	0	0	0	0	0	0	0	17	7	0	0	0	0	0	0	195.8	7.27	5.357
51	DRD			0	0	0	0	0	0	0	0	0	0	0	0	0	0	0	0	0	0	0	0	0	0	0	0	0	0	0	0	0	0	0	0	0	0	0	0	0	0	0	0	0	0	0	244	6.92	6.542
52	DRD	4035	16	0	34	280	15	3706	0	0	0	34	0	0	173	0	0	0	0	0	0	0	0	0	34	0	0	0	0	0	0	0	0	5	0	0	10	0	5	0	0	0	0	0	0	0	317	6.73	6.567
53	DRD	10667	5	0	0	0	85	10582	0	0	0	0	0	0	0	0	0	0	0	0	0	0	0	0	0	0	0	0	0	0	0	0	0	0	0	0	85	0	10582	0	0	0	0	0	0	0	923	6.62	13.927
54	DRD	7276	24	0	0	76	24	7176	0	0	0	0	0	0	0	0	0	2	0	6	0	0	34	0	0	2	0	4	0	0	6	0	0	0	0	2	12	4	2208	0	0	0	0	0	0	0	115.5	6.88	2.794
55	DRD	692	12	0	86	30	0	576	0	0	0	0	0	0	6	0	0	0	0	0	0	0	10	0	2	0	0	0	0	0	0	0	0	0	0	0	0	0	164	0	412	0	0	0	0	0	92.4	6.61	1.78
56	DRD			0	0	0	0	0	0	0	0	0	0	0	0	0	0	0	0	0	0	0	0	0	0	0	0	0	0	0	0	0	0	0	0	0	0	0	0	0	0	0	0	0	0	0	121.3	8.28	1.045
57	DRD	3030	7	30	10	60	0	2930	0	0	0	0	0	0	20	10	0	0	0	0	0	0	0	0	0	0	0	30	0	0	0	0	0	0	0	0	0	0	2030	0	900	0	0	0	0	0	156.7	8.35	5.249
58	DRD	5224	11	0	96	136	0	4992	0	0	0	0	0	0	0	0	0	0	0	0	0	0	0	0	0	0	0	136	0	0	0	0	0	0	0	0	0	0	440	48	4504	0	0	0	0	0	147.9	6.59	1.177
59	DRD	16	5	0	0	11	0	5	0	0	0	0	0	0	0	0	0	0	0	0	0	0	0	0	0	0	0	6	0	0	0	0	0	0	0	0	0	0	3	0	2	0	0	0	0	0	142.4	7.22	2.515
1	DRM	372	17	0	0	12	345	15	0	0	0	0	0	0	0	0	0	0	0	9	0	0	0	0	0	0	0	0	3	0	0	0	0	15	27	3	9	27	6	0	0	0	0	0	0	0	131.4	6.92	3.837
2	DRM	33	17	0	0	15	5	4	0	0	9	0	0	0	0	0	0	0	0	3	0	0	0	0	0	0	12	0	0	0	0	0	0	1	0	0	0	1	1	0	0	0	0	0	0	0	113	6.79	2.611
3	DRM	34	17	0	0	2	26	0	0	0	6	0	0	0	0	0	0	0	0	1	0	0	0	0	0	0	1	0	0	0	0	1	0	0	5	6	0	5	0	0	0	0	0	0	0	0	94	7.13	3.936
4	DRM	11	10	0	3	2	6	0	0	0	0	0	0	0	0	0	0	0	0	0	0	0	0	0	0	0	2	0	0	0	0	0	0	0	0	1	0	3	0	0	0	0	0	0	0	0	75.2	7.76	6.547
5	DRM	9	10	0	4	1	1	1	0	0	2	0	0	0	0	0	0	0	0	0	0	0	0	0	0	0	0	0	0	0	0	0	0	0	0	0	0	0	0	0	1	0	0	0	0	0	80.6	8.92	3.264
6	DRM	12	16	0	0	1	11	0	0	0	0	0	0	0	0	0	0	0	0	1	0	0	0	0	0	0	0	0	0	1	0	0	0	0	0	2	0	5	0	0	0	0	0	0	0	0	100	7.7	2.65
7	DRM	67	18	29	0	0	7	0	0	0	31	0	0	0	0	0	0	0	0	0	0	0	0	0	0	0	0	0	0	0	0	0	0	1	1	0	1	0	0	0	0	0	0	0	0	0	112	9.8	1.44
8	DRM	31	15	0	12	12	7	0	0	0	0	0	0	0	0	0	0	0	0	0	0	0	0	0	0	0	11	0	0	0	0	0	0	0	1	1	3	2	0	0	0	0	0	0	0	0	424	7.03	10.15
9	DRM	237	13	0	99	18	120	0	0	0	0	0	0	0	0	0	0	6	0	0	0	0	0	0	0	0	0	0	0	0	0	0	0	0	6	6	36	0	0	0	0	0	0	0	0	0	466	6.75	10.92
10	DRM			0	0	0	0	0	0	0	0	0	0	0	0	0	0	0	0	0	0	0	0	0	0	0	0	0	0	0	0	0	0	0	0	0	0	0	0	0	0	0	0	0	0	0
11	DRM			0	0	0	0	0	0	0	0	0	0	0	0	0	0	0	0	0	0	0	0	0	0	0	0	0	0	0	0	0	0	0	0	0	0	0	0	0	0	0	0	0	0	0
12	DRM			0	0	0	0	0	0	0	0	0	0	0	0	0	0	0	0	0	0	0	0	0	0	0	0	0	0	0	0	0	0	0	0	0	0	0	0	0	0	0	0	0	0	0
13	DRM			0	0	0	0	0	0	0	0	0	0	0	0	0	0	0	0	0	0	0	0	0	0	0	0	0	0	0	0	0	0	0	0	0	0	0	0	0	0	0	0	0	0	0
14	DRM			0	0	0	0	0	0	0	0	0	0	0	0	0	0	0	0	0	0	0	0	0	0	0	0	0	0	0	0	0	0	0	0	0	0	0	0	0	0	0	0	0	0	0
15	DRM			0	0	0	0	0	0	0	0	0	0	0	0	0	0	0	0	0	0	0	0	0	0	0	0	0	0	0	0	0	0	0	0	0	0	0	0	0	0	0	0	0	0	0
16	DRM			0	0	0	0	0	0	0	0	0	0	0	0	0	0	0	0	0	0	0	0	0	0	0	0	0	0	0	0	0	0	0	0	0	0	0	0	0	0	0	0	0	0	0
17	DRM			0	0	0	0	0	0	0	0	0	0	0	0	0	0	0	0	0	0	0	0	0	0	0	0	0	0	0	0	0	0	0	0	0	0	0	0	0	0	0	0	0	0	0
18	DRM			0	0	0	0	0	0	0	0	0	0	0	0	0	0	0	0	0	0	0	0	0	0	0	0	0	0	0	0	0	0	0	0	0	0	0	0	0	0	0	0	0	0	0
19	DRM			0	0	0	0	0	0	0	0	0	0	0	0	0	0	0	0	0	0	0	0	0	0	0	0	0	0	0	0	0	0	0	0	0	0	0	0	0	0	0	0	0	0	0
20	DRM			0	0	0	0	0	0	0	0	0	0	0	0	0	0	0	0	0	0	0	0	0	0	0	0	0	0	0	0	0	0	0	0	0	0	0	0	0	0	0	0	0	0	0
21	DRM			0	0	0	0	0	0	0	0	0	0	0	0	0	0	0	0	0	0	0	0	0	0	0	0	0	0	0	0	0	0	0	0	0	0	0	0	0	0	0	0	0	0	0
22	DRM			0	0	0	0	0	0	0	0	0	0	0	0	0	0	0	0	0	0	0	0	0	0	0	0	0	0	0	0	0	0	0	0	0	0	0	0	0	0	0	0	0	0	0
23	DRM			0	0	0	0	0	0	0	0	0	0	0	0	0	0	0	0	0	0	0	0	0	0	0	0	0	0	0	0	0	0	0	0	0	0	0	0	0	0	0	0	0	0	0
24	DRM			0	0	0	0	0	0	0	0	0	0	0	0	0	0	0	0	0	0	0	0	0	0	0	0	0	0	0	0	0	0	0	0	0	0	0	0	0	0	0	0	0	0	0
25	DRM	58	15	0	0	22	31	0	5	0	0	0	0	0	0	0	0	3	0	0	0	0	0	0	0	0	13	0	1	0	2	0	0	0	3	2	5	11	0	0	0	0	0	5	0	0	439	5.97	3.744
26	DRM			0	0	0	0	0	0	0	0	0	0	0	0	0	0	0	0	0	0	0	0	0	0	0	0	0	0	0	0	0	0	0	0	0	0	0	0	0	0	0	0	0	0	0
27	DRM			0	0	0	0	0	0	0	0	0	0	0	0	0	0	0	0	0	0	0	0	0	0	0	0	0	0	0	0	0	0	0	0	0	0	0	0	0	0	0	0	0		0	474	5.81	2.911
28	DRM	396	17	0	18	24	78	0	276	0	0	0	0	0	0	0	0	0	0	0	0	0	0	0	0	0	0	0	6	0	6	30	0	0	6	6	0	6	0	0	0	0	0	276	63	0	521	6.13	2.911
29	DRM	47	10	0	0	0	37	0	10	0	0	0	0	0	0	0	0	0	0	0	0	0	0	0	0	0	0	0	2	0	0	13	0	0	1	3	0	9	0	0	0	0	0	10	1	0	49.5	7.11	1.236
30	DRM	105	9	0	48	3	0	0	54	0	0	0	47	1	0	0	1	0	0	0	0	0	0	0	0	0	0	0	0	0	0	0	0	0	0	0	0	0	0	0	0	0	0	54	3	31	107.8	7.55	1.868
31	DRM	51	13	0	0	51	0	0	0	0	0	0	0	0	0	0	0	0	0	0	14	0	0	0	8	0	0	17	0	0	0	0	0	0	0	0	0	0	0	0	0	0	0	0	2	35	118.3	7.41	1.441
32	DRM	72	6	0	0	34	0	38	0	0	0	0	0	0	0	0	0	0	0	0	0	0	0	0	0	1	0	25	0	0	0	0	0	0	0	0	0	0	0	32	0	0	0	0	1	18	119.7	7.59	1.348
33	DRM	128	13	0	8	73	7	40	0	0	0	0	0	0	0	0	0	0	0	0	0	0	0	0	0	0	0	71	0	0	0	3	0	4	0	0	0	0	6	22	0	0	0	0	1	10	191.6	8.36	4.543
34	DRM	492	10	76	382	26	7	1	0	0	0	0	0	0	0	0	0	0	0	0	4	0	0	0	22	0	0	0	0	0	0	1	5	0	0	0	0	1	0	1	0	0	0	0	0	2	234	7.92	6.39
35	DRM	266	10	232	5	25	4	0	0	0	0	0	0	0	0	0	0	0	0	0	5	0	0	0	19	0	0	0	0	0	0	2	0	1	0	1	0	0	0	0	0	0	0	0	0	0	204	7.44	2.466
36	DRM	303	17	276	0	6	15	6	0	0	0	0	0	0	0	0	0	0	0	0	0	0	0	0	0	0	0	6	0	0	0	0	0	6	0	0	0	0	3	3	0	0	0	0	0	1	220	7.23	1.005
37	DRM	98	25	9	4	33	13	39	0	0	0	0	0	0	7	0	0	1	0	0	0	0	0	0	0	0	0	12	0	0	0	0	0	10	0	0	0	0	3	36	0	0	0	0	0	0	173	6.75	2.421
38	DRM	2180	29	65	15	1770	145	185	0	0	0	0	0	0	0	0	0	160	5	0	5	0	0	0	0	70	0	1435	10	10	0	0	5	120	0	0	0	0	35	150	0	0	0	0	0	0	196	6.84	2.323
39	DRM	410	27	0	106	190	4	110	0	0	0	0	0	0	0	0	0	2	2	0	2	0	0	0	0	0	0	182	0	0	0	0	0	4	0	0	0	0	96	10	0	0	0	0	0	0	161	7	1.343
40	DRM	1479	16	315	6	210	3	945	0	0	0	0	0	3	0	0	0	0	0	0	0	0	0	0	0	0	0	207	0	0	0	0	0	3	0	0	0	0	183	759	0	0	0	0	0	0	179	7.03	1.133
41	DRM	1266	17	36	288	783	6	12	141	0	0	0	0	0	0	9	0	6	0	0	3	0	0	0	0	0	0	756	0	0	0	0	0	0	0	0	0	0	0	12	0	0	0	0	0	0	197	7.06	1.662
42	DRM	2132	16	0	8	888	0	1208	28	0	0	0	0	0	0	764	0	12	0	0	0	0	0	0	0	0	0	92	0	0	0	0	0	0	0	0	0	0	1000	76	8	0	0	28	0	0	181	7.23	1.868
43	DRM	98	18	0	3	79	6	10	0	0	0	0	0	0	0	0	0	48	0	0	1	0	0	1	0	0	0	28	0	0	0	4	0	0	2	0	0	0	0	7	3	0	0	0	0	0	192	6.95	3.441
44	DRM	52	9	5	0	41	3	3	0	0	0	0	0	0	0	0	0	2	0	0	0	0	0	0	0	0	0	6	0	1	1	0	1	0	0	0	0	0	2	0	1	0	0	0	0	0	174	6.97	3.926
45	DRM	432	23	1	14	51	12	354	0	0	0	0	7	0	0	0	0	10	0	0	0	0	0	0	0	0	0	3	0	0	2	0	0	7	0	0	0	0	113	5	27	0	0	0	0	0	152	6.82	2.887
46	DRM	63	30	1	3	18	25	13	0	0	0	0	0	0	0	0	0	0	0	1	0	0	0	0	1	0	0	0	0	0	1	0	0	7	0	0	12	0	8	0	2	0	0	0	0	0	127.1	7.03	3.71
47	DRM	9	10	0	0	1	2	4	0	0	0	0	0	0	0	0	0	0	0	0	0	0	0	0	0	0	0	0	0	0	0	0	0	0	0	0	0	0	1	0	3	0	0	0	0	0	129.6	6.94	3.338
48	DRM	186	13	0	0	44	6	136	0	0	0	0	0	0	2	0	0	0	0	4	0	0	0	10	24	0	0	0	0	0	0	0	0	0	0	0	0	4	112	2	6	0	0	0	0	0	130.6	7.05	5.097
49	DRM	1372	19	0	16	92	16	1248	0	0	0	0	0	0	0	0	0	8	0	8	0	4	8	0	24	4	0	24	0	0	0	0	12	4	0	0	0	0	1228	12	0	0	0	0	0	0	131	7	5.45
50	DRM	809	12	0	16	64	0	729	0	0	0	0	0	0	0	0	0	32	0	16	0	0	0	0	16	0	0	0	0	0	0	0	0	0	0	0	0	0	681	32	0	0	0	0	0	0	124.7	7.03	4.132
51	DRM			0	0	0	0	0	0	0	0	0	0	0	0	0	0	0	0	0	0	0	0	0	0	0	0	0	0	0	0	0	0	0	0	0	0	0	0	0	0	0	0	0	0	0	143	6.96	5.587
52	DRM			0	0	0	0	0	0	0	0	0	0	0	0	0	0	0	0	0	0	0	0	0	0	0	0	0	0	0	0	0	0	0	0	0	0	0	0	0	0	0	0	0	0	0	267	6.48	5.959
53	DRM			0	0	0	0	0	0	0	0	0	0	0	0	0	0	0	0	0	0	0	0	0	0	0	0	0	0	0	0	0	0	0	0	0	0	0	0	0	0	0	0	0	0	0
54	DRM	6	3	0	0	0	4	2	0	0	0	0	0	0	0	0	0	0	0	0	0	0	0	0	0	0	0	0	0	0	0	0	0	0	0	0	2	0	2	0	0	0	0	0	7	2	70.8	6.72	3.068
55	DRM	1287	6	0	1002	3	0	282	0	0	0	0	0	0	0	0	0	0	0	0	0	0	0	0	0	0	0	0	0	0	0	0	0	0	0	0	0	0	282	0	0	0	0	0	0	0	66.2	6.54	2.074
56	DRM	296	16	0	22	113	0	159	0	0	0	0	0	0	3	0	0	0	0	0	1	0	0	1	0	0	0	93	0	0	0	0	0	0	0	0	0	0	159	0	0	0	0	0	0	0	54.3	7.28	0.947
57	DRM	8848	9	0	384	224	0	8240	0	0	0	0	0	0	64	0	0	0	0	0	16	0	0	0	0	0	0	48	0	0	0	0	0	0	0	0	0	0	8240	0	0	0	0	0	0	0	329	8.32	8.992
58	DRM	22572	25	0	21283	1113	3	172	0	0	0	0	0	387	531	553	0	0	0	0	0	0	0	0	0	0	0	22	0	0	0	0	0	3	0	0	0	0	166	0	0	0	0	0	0	0	333	5.78	7.174
59	DRM	1923	17	0	969	51	6	897	0	0	0	0	0	78	6	45	0	0	0	0	0	0	0	0	0	0	0	0	0	0	0	0	0	6	0	0	0	0	762	3	69	0	0	0	0	0	274	6.55	5.126
1	IRS	924	36	6	33	270	9	219	387	0	0	0	0	6	0	0	12	0	0	3	0	231	0	0	0	0	12	0	9	0	0	0	0	0	0	0	0	0	159	0	0	0	387	0	0	0	118.1	7.01	1.582
2	IRS	3333	43	9	927	2175	30	159	12	21	0	3	918	6	15	0	66	0	0	57	0	1602	0	0	0	0	255	0	6	0	0	0	0	21	0	0	0	0	96	0	0	18	0	0	0	0	135	6.74	2.077
3	IRS	2187	53	21	3	1245	144	252	3	0	519	3	0	0	0	0	27	0	0	42	0	117	0	0	0	0	858	0	33	9	0	0	0	36	0	0	0	0	120	30	0	27	0	0	0	0	144	6.87	2.057
4	IRS	24722	21	0	23580	31	31	1032	0	0	48	0	0	0	0	0	0	0	0	0	0	0	0	0	0	0	24	0	0	0	0	0	0	24	0	0	0	0	0	888	0	0	0	0	0	0	146.9	6.82	2.167
5	IRS	28284	29	0	27096	132	40	976	0	0	40	0	0	0	0	0	0	0	0	32	0	0	0	0	0	0	92	0	24	4	0	4	0	8	0	0	0	0	32	908	0	0	0	0	0	0	120	6.96	2.437
6	IRS	804	28	0	3	276	72	411	0	0	42	0	0	0	0	0	0	0	0	48	0	6	0	0	0	0	198	0	30	3	0	6	0	6	0	3	0	0	51	72	0	0	0	0	0	0	325	6.46	5.16
7	IRS	708	39	0	27	201	30	450	0	0	0	0	0	0	0	0	0	0	0	33	0	0	0	0	0	0	138	0	9	3	0	0	0	18	0	0	0	0	156	234	0	0	0	0	0	0	346	6.2	3.28
8	IRS	43	22	0	0	6	29	5	0	0	3	0	0	0	0	0	0	0	0	0	0	2	0	0	0	0	2	0	5	8	0	0	0	0	0	1	0	0	0	5	0	0	0	0	0	0	342	6.06	4.6
9	IRS	15	18	0	0	13	2	0	0	0	0	0	0	0	0	0	0	0	0	0	0	0	0	0	0	0	10	0	1	0	0	0	0	1	0	0	0	0	0	0	0	0	0	0	0	0	321	5.64	2.3
10	IRS	228	30	0	3	200	19	6	0	0	0	0	0	0	0	0	2	0	0	4	16	5	0	0	0	0	171	0	6	3	2	0	0	5	0	1	0	0	0	6	0	0	0	0	0	0	352	5.92	3.31
11	IRS	481	22	0	0	439	40	2	0	0	0	0	0	0	0	0	0	0	0	0	7	1	0	0	0	0	431	0	4	2	1	0	0	33	0	0	0	0	0	2	0	0	0	0	0	0	397	6.28	4.49
12	IRS	269	13	0	0	259	10	0	0	0	0	0	0	0	0	0	0	0	0	0	0	0	0	0	0	0	259	0	3	4	0	0	0	2	0	0	0	0	0	0	0	0	0	0	0	0	415	6.34	5.91
13	IRS	110	15	0	0	105	5	0	0	0	0	0	0	0	0	0	0	0	0	0	1	0	0	0	0	0	103	0	0	2	0	0	0	3	0	0	0	0	0	0	0	0	0	0	0	0	423	6.33	6.327
14	IRS	580	32	1	0	491	88	0	0	0	0	0	0	0	0	0	0	5	0	0	0	2	0	0	0	0	470	0	4	17	0	0	0	40	0	2	0	1	0	0	0	0	0	0	0	0	467	6.28	7.179
15	IRS	1220	28	0	1	1178	41	0	0	0	0	0	0	0	0	0	0	0	0	4	0	5	0	0	0	0	1159	0	8	0	0	0	0	11	0	1	0	0	0	0	0	0	0	0	0	0	371	6.18	5.347
16	IRS	10317	37	0	0	10158	144	15	0	0	0	0	0	0	0	0	0	12	0	3	0	15	0	0	0	0	10113	0	36	0	0	0	0	30	0	0	0	0	0	15	0	0	0	0	0	0	403	6.54	8.154
17	IRS	1378	21	0	136	1132	84	26	0	0	0	0	50	0	0	0	0	4	0	0	0	0	0	0	0	0	1128	0	14	0	0	0	0	26	0	0	0	0	4	22	0	0	0	0	0	0	418	6.72	4.59
18	IRS	1304	10	0	68	1230	6	0	0	0	0	0	0	0	0	0	0	10	0	2	24	0	0	0	0	0	1194	0	0	0	0	0	0	2	0	0	0	0	0	0	0	0	0	0	0	0	398	6.9	2.794
19	IRS	232	9	0	4	224	4	0	0	0	0	0	0	0	0	0	0	1	0	0	4	0	0	0	0	0	217	0	0	0	0	0	0	0	0	0	0	0	0	0	0	0	0	0	0	0	389	7.33	2.289
20	IRS	232	9	0	4	224	4	0	0	0	0	0	0	0	0	0	0	1	0	0	4	0	0	0	0	0	217	0	0	0	0	0	0	0	0	0	0	0	0	0	0	0	0	0	0	0	339	6.6	1.579
21	IRS	15156	39	0	12788	1880	20	112	64	292	0	0	20	4	0	0	0	0	0	12	68	0	0	0	0	4	1752	0	12	0	0	0	0	4	0	0	0	0	4	12	0	48	52	0	0	0	336	6.91	1.437
22	IRS	3904	36	0	3480	280	12	116	16	0	0	0	40	0	0	0	40	0	0	0	4	0	0	0	0	0	192	0	0	0	0	0	0	8	0	0	0	0	36	0	0	64	12	0	0	0	317	6.44	1.623
23	IRS	17886	23	6	14934	1608	12	1074	252	0	0	0	0	6	0	0	18	0	0	0	6	0	0	0	0	12	1554	0	6	0	0	0	0	6	0	0	0	0	354	162	0	36	252	0	0	0	410	6.59	1.706
24	IRS	410	30	0	5	367	34	2	1	0	1	0	0	3	0	0	0	1	0	0	37	0	7	0	0	5	218	0	16	0	8	2	0	0	0	0	0	2	2	0	0	0	0	1	0	0	919	6.53	11.908
25	IRS	2288	3	0	0	2284	0	0	4	0	0	0	0	0	0	0	0	0	0	0	0	0	0	0	0	0	2284	0	0	0	0	0	0	0	0	0	0	0	0	0	0	0	0	4	1	0	137	6.71	1.882
26	IRS	646	5	0	162	378	2	6	98	0	0	0	162	0	0	0	0	0	0	0	0	0	0	0	0	0	378	0	0	0	0	0	0	0	0	0	0	0	6	0	0	0	98	0	1	0	167.8	6.32	1.98
27	IRS	782	19	0	586	62	0	44	90	0	0	0	184	2	0	0	0	0	0	0	0	0	0	0	0	0	56	0	0	0	0	0	0	0	0	0	0	0	30	0	0	10	0	90	1	0	159.2	5.97	2.01
28	IRS	909	51	0	366	264	237	30	12	0	0	0	180	3	0	0	18	0	0	0	0	0	0	3	0	21	162	0	3	0	12	150	0	12	6	6	0	15	15	0	0	0	0	12	1	0	169.8	6.61	2.157
29	IRS	15320	24	0	14404	164	0	572	180	0	0	0	0	4	0	0	0	0	0	0	4	0	0	0	0	4	24	4	0	0	0	0	0	0	0	0	0	0	532	0	0	0	0	152	1	0	168.1	6.05	2.137
30	IRS	15745	21	0	15195	190	10	140	210	0	0	0	14895	0	0	0	35	0	0	0	0	0	0	0	0	0	0	10	0	0	5	0	0	0	0	0	0	0	140	0	0	0	0	210	6	0	112	6.98	1.579
31	IRS	3215	34	0	1004	2132	0	79	0	0	0	0	252	0	0	0	0	0	0	4	12	1272	0	8	308	20	0	260	0	0	0	0	0	0	0	0	0	0	20	0	0	0	0	0	2	0	157.5	7.19	1.657
32	IRS	4172	29	0	2270	1808	14	80	0	0	0	6	2	0	0	0	6	0	0	12	10	0	0	0	604	14	0	1142	0	0	0	0	0	12	0	0	0	0	10	58	0	0	0	0	1	0	166.4	7.21	1.784
33	IRS	1176	8	0	165	1008	0	3	0	0	0	0	0	0	0	0	0	0	0	0	0	0	0	0	216	3	0	789	0	0	0	0	0	0	0	0	0	0	0	0	0	0	0	0	1	0	185.6	6.96	2.172
34	IRS	11	5	0	1	7	0	3	0	0	0	0	0	0	0	0	0	0	0	0	0	0	0	0	6	0	0	1	0	0	0	0	0	0	0	0	0	0	0	3	0	0	0	0	0	0	193.2	7.04	2.466
35	IRS	1965	20	1179	6	39	9	732	0	0	0	0	0	0	0	0	0	0	0	0	3	3	0	0	30	0	0	0	6	0	3	0	0	0	0	0	0	0	0	732	0	0	0	0	0	0	209	6.87	2.466
36	IRS	2444	7	838	0	4	0	1602	0	0	0	0	0	0	0	0	0	4	0	0	0	0	0	0	0	0	0	0	0	0	0	0	0	0	0	0	0	0	0	1602	0	0	0	0	0	0	195	6.67	2.559
37	IRS	2919	20	24	18	12	1854	1011	0	0	0	3	0	0	0	0	0	3	0	0	0	0	0	0	0	0	0	9	0	0	0	0	0	258	0	0	0	0	3	1008	0	0	0	0	0	0	132	5.92	2.588
38	IRS	708	13	0	0	12	8	688	0	0	0	0	0	0	0	0	0	4	0	0	0	8	0	0	0	0	0	0	8	0	0	0	0	0	0	0	0	0	0	688	0	0	0	0	0	0	105	5.8	2.578
39	IRS	980	31	15	5	63	177	720	0	0	0	0	0	0	0	0	0	9	0	3	0	0	0	3	0	0	0	15	144	0	0	0	0	12	0	0	0	0	0	720	0	0	0	0	0	0	100	6.01	2.358
40	IRS	384	20	0	0	257	21	106	0	0	0	0	0	0	0	0	0	7	0	1	2	0	0	0	0	1	0	246	17	0	0	0	0	2	0	0	0	0	0	106	0	0	0	0	0	0	116	6.13	2.843
41	IRS	355	15	1	0	217	41	96	0	0	0	0	0	0	0	0	0	7	0	1	0	1	0	0	0	1	0	203	0	0	0	0	0	0	1	0	0	0	0	96	0	0	0	0	0	0	132	6.25	2.358
42	IRS	1965	8	0	0	1840	0	125	0	0	0	0	0	0	0	0	0	0	0	0	0	0	0	0	0	10	0	1830	0	0	0	0	0	0	0	0	0	0	0	125	0	0	0	0	0	0	162	6.19	3.568
43	IRS	570	7	0	2	504	14	50	0	0	0	0	0	0	0	0	0	0	0	2	2	0	0	0	0	0	0	500	0	0	0	0	0	0	0	0	0	0	0	50	0	0	0	0	0	0	184	7	3.754
44	IRS	79	9	0	4	31	1	43	0	0	0	0	0	0	0	0	0	0	0	0	6	0	0	0	11	0	0	0	0	0	0	0	1	0	0	0	0	0	0	43	0	0	0	0	0	0	191	6.72	2.573
45	IRS	339	14	0	2	330	1	6	0	0	0	0	0	0	0	0	0	1	0	0	219	0	0	1	0	0	0	94	0	0	1	0	0	0	0	0	0	0	1	2	3	0	0	0	0	0	202	6.72	3.063
46	IRS	205	16	0	7	122	32	42	0	0	0	0	0	0	0	0	0	2	0	0	2	0	0	0	10	0	0	0	20	0	0	0	2	5	0	2	0	0	35	5	0	0	0	0	0	0	173.4	6.97	2.735
47	IRS	957	19	0	810	87	9	51	0	0	0	0	771	0	42	0	0	9	0	0	9	0	0	3	0	0	0	3	0	0	0	0	0	9	0	0	0	0	36	9	0	0	0	0	0	0	187.8	7.39	1.49
48	IRS	1323	20	0	27	21	10	1264	0	0	0	0	0	0	0	1	0	2	0	0	0	0	0	0	3	0	0	0	0	0	0	0	0	6	0	0	3	0	33	6	1224	0	0	0	0	0	187.3	6.89	1.098
49	IRS	2730	25	0	219	402	27	141	3	1938	0	0	0	0	60	0	0	75	0	42	45	0	0	0	96	0	0	0	0	0	0	0	0	24	0	0	0	0	72	9	51	0	0	0	0	0	214.8	6.96	1.49
50	IRS	15662	30	0	489	1036	9	249	9	13867	0	0	4	0	0	0	81	518	0	129	110	0	0	0	172	9	0	0	0	0	0	0	0	9	0	0	0	0	187	9	52	0	0	4	0	0	218.6	6.93	1.177
51	IRS	88520	22	0	32	264	0	640	0	87584	0	0	0	0	0	0	16	48	0	0	0	0	0	0	0	8	0	80	0	0	0	0	0	0	0	0	0	0	632	8	0	0	0	0	0	0	279	6.45	2.358
52	IRS			0	0	0	0	0	0	0	0	0	0	0	0	0	0	0	0	0	0	0	0	0	0	0	0	0	0	0	0	0	0	0	0	0	0	0	0	0	0	0	0	0	0	0	524	6.26	4.744
53	IRS	3432	15	0	0	1092	1560	780	0	0	0	0	0	0	78	0	0	156	0	78	156	0	0	0	390	0	0	0	780	0	0	0	780	0	0	0	0	0	780	0	0	0	0	0	0	0	1097	6.23	10.889
54	IRS	87	34	0	5	69	6	7	0	0	0	0	3	1	6	0	0	5	0	8	3	1	0	1	0	1	0	1	0	0	0	0	1	1	0	0	0	1	7	0	0	0	0	0	10	0	230	6.65	1.608
55	IRS	31632	23	0	28928	368	0	1024	1312	0	0	0	0	0	192	0	0	32	0	48	16	0	0	16	0	0	0	0	0	0	0	0	0	0	0	0	0	0	928	16	80	0	1056	0	1	0	223	6.5	1.324
56	IRS	1816	15	0	156	60	48	1552	0	0	0	0	0	0	0	0	0	0	0	4	12	0	0	4	0	0	0	36	4	0	0	0	0	44	0	0	0	0	300	1156	96	0	0	0	1	0	237	7.15	1.133
57	IRS	1008	11	0	46	6	0	956	0	0	0	0	0	0	0	0	0	2	0	0	0	0	0	0	0	0	0	4	0	0	0	0	0	0	0	0	0	0	2	34	0	0	0	0	1	0	226	7.11	1.089
58	IRS	598	8	0	54	0	0	544	0	0	0	0	0	0	0	0	0	0	0	0	0	0	0	0	0	0	0	0	0	0	0	0	0	0	0	0	0	0	0	40	0	0	0	0	0	0	215.2	6.81	1.628
59	IRS	136	16	0	27	20	0	89	0	0	0	1	0	0	5	0	0	0	0	0	1	0	0	1	9	0	0	0	0	0	0	0	0	0	0	0	0	0	19	51	1	0	0	0	0	0	148.5	6.89	1.731
1	STR	176	18	0	19	0	140	17	0	0	0	0	19	0	0	0	0	0	0	0	0	0	0	0	0	0	0	0	2	0	0	0	0	5	1	2	0	0	6	3	0	0	0	0	0	0	583	6.74	0.752
2	STR	186	27	4	0	3	44	112	0	8	15	0	0	0	0	0	0	0	0	0	0	0	0	0	0	0	1	0	1	0	0	0	0	28	1	2	1	0	3	94	0	0	0	0	0	0	557	6.94	1.127
3	STR	402	27	1	3	0	234	3	0	0	161	0	0	0	0	0	0	0	0	0	0	0	0	0	0	0	0	0	2	0	0	0	0	199	1	2	2	0	1	2	0	0	0	0	0	0	424	7.05	1.187
4	STR	33	20	1	0	0	25	0	0	0	7	0	0	0	0	0	0	0	0	0	0	0	0	0	0	0	0	0	1	1	0	0	0	6	0	0	11	0	0	0	0	0	0	0	0	0	355	6.53	1.602
5	STR	413	14	0	0	1	9	391	0	0	12	0	0	0	0	0	0	0	0	0	0	0	0	0	0	0	1	0	1	0	0	0	0	0	0	1	0	4	0	391	0	0	0	0	0	0	344	6.83	3.996
6	STR	71	29	4	6	0	40	16	5	0	0	0	6	0	0	0	0	0	0	0	0	0	0	0	0	0	0	0	2	0	0	0	0	33	0	1	0	0	6	9	0	0	5	0	0	0	703	7.1	0.67
7	STR	161	25	0	0	0	59	100	0	0	2	0	0	0	0	0	0	0	0	0	0	0	0	0	0	0	0	0	2	11	0	0	0	27	0	0	2	3	1	26	0	0	0	0	0	0	701	7.27	0.49
8	STR	57	19	0	0	0	48	6	0	0	3	0	0	0	0	0	0	0	0	0	0	0	0	0	0	0	0	0	4	8	0	0	0	13	0	0	1	5	0	6	0	0	0	0	0	0	692	6.96	0.45
9	STR	20	14	0	0	1	6	13	0	0	0	0	0	0	0	0	0	0	0	0	0	0	0	0	0	0	0	0	0	0	0	0	0	6	0	0	0	0	0	13	0	0	0	0	0	0	694	7.19	1.18
10	STR	189	17	0	0	3	13	173	0	0	0	0	0	0	0	0	0	0	0	0	0	0	0	0	0	0	1	0	1	0	1	0	0	7	0	1	1	1	7	166	0	0	0	0	0	0	704	7.18	1.7
11	STR	880	27	0	10	70	605	195	0	0	0	0	0	0	0	0	5	0	0	0	0	0	0	0	0	0	5	0	125	15	15	0	0	0	10	115	75	140	175	20	0	0	0	0	0	0	822	6.72	2.28
12	STR			0	0	0	0	0	0	0	0	0	0	0	0	0	0	0	0	0	0	0	0	0	0	0	0	0	0	0	0	0	0	0	0	0	0	0	0	0	0	0	0	0	0	0
13	STR			0	0	0	0	0	0	0	0	0	0	0	0	0	0	0	0	0	0	0	0	0	0	0	0	0	0	0	0	0	0	0	0	0	0	0	0	0	0	0	0	0	0	0
14	STR			0	0	0	0	0	0	0	0	0	0	0	0	0	0	0	0	0	0	0	0	0	0	0	0	0	0	0	0	0	0	0	0	0	0	0	0	0	0	0	0	0	0	0
15	STR			0	0	0	0	0	0	0	0	0	0	0	0	0	0	0	0	0	0	0	0	0	0	0	0	0	0	0	0	0	0	0	0	0	0	0	0	0	0	0	0	0	0	0
16	STR			0	0	0	0	0	0	0	0	0	0	0	0	0	0	0	0	0	0	0	0	0	0	0	0	0	0	0	0	0	0	0	0	0	0	0	0	0	0	0	0	0	0	0
17	STR			0	0	0	0	0	0	0	0	0	0	0	0	0	0	0	0	0	0	0	0	0	0	0	0	0	0	0	0	0	0	0	0	0	0	0	0	0	0	0	0	0	0	0
18	STR			0	0	0	0	0	0	0	0	0	0	0	0	0	0	0	0	0	0	0	0	0	0	0	0	0	0	0	0	0	0	0	0	0	0	0	0	0	0	0	0	0	0	0
19	STR			0	0	0	0	0	0	0	0	0	0	0	0	0	0	0	0	0	0	0	0	0	0	0	0	0	0	0	0	0	0	0	0	0	0	0	0	0	0	0	0	0	0	0
20	STR			0	0	0	0	0	0	0	0	0	0	0	0	0	0	0	0	0	0	0	0	0	0	0	0	0	0	0	0	0	0	0	0	0	0	0	0	0	0	0	0	0	0	0
21	STR			0	0	0	0	0	0	0	0	0	0	0	0	0	0	0	0	0	0	0	0	0	0	0	0	0	0	0	0	0	0	0	0	0	0	0	0	0	0	0	0	0	0	0
22	STR			0	0	0	0	0	0	0	0	0	0	0	0	0	0	0	0	0	0	0	0	0	0	0	0	0	0	0	0	0	0	0	0	0	0	0	0	0	0	0	0	0	0	0
23	STR			0	0	0	0	0	0	0	0	0	0	0	0	0	0	0	0	0	0	0	0	0	0	0	0	0	0	0	0	0	0	0	0	0	0	0	0	0	0	0	0	0	0	0
24	STR			0	0	0	0	0	0	0	0	0	0	0	0	0	0	0	0	0	0	0	0	0	0	0	0	0	0	0	0	0	0	0	0	0	0	0	0	0	0	0	0	0	0	0
25	STR			0	0	0	0	0	0	0	0	0	0	0	0	0	0	0	0	0	0	0	0	0	0	0	0	0	0	0	0	0	0	0	0	0	0	0	0	0	0	0	0	0	0	0
26	STR			0	0	0	0	0	0	0	0	0	0	0	0	0	0	0	0	0	0	0	0	0	0	0	0	0	0	0	0	0	0	0	0	0	0	0	0	0	0	0	0	0	0	0
27	STR			0	0	0	0	0	0	0	0	0	0	0	0	0	0	0	0	0	0	0	0	0	0	0	0	0	0	0	0	0	0	0	0	0	0	0	0	0	0	0	0	0	0	0
28	STR			0	0	0	0	0	0	0	0	0	0	0	0	0	0	0	0	0	0	0	0	0	0	0	0	0	0	0	0	0	0	0	0	0	0	0	0	0	0	0	0	0	0	0
29	STR	20	6	0	7	2	11	0	0	0	0	0	0	0	0	0	0	0	0	0	0	2	0	0	0	0	0	0	0	0	6	4	0	0	0	0	0	0	0	0	0	0	0	0	0	0	155.9	7.14	2.617
30	STR	21	6	0	6	3	0	1	11	0	0	0	0	0	0	0	1	0	0	0	0	0	0	0	0	0	0	2	0	0	0	0	0	0	0	0	0	0	1	0	0	0	0	11	6	0	305	7.36	1.407
31	STR	112	16	0	97	9	0	1	5	0	0	0	80	0	0	3	0	0	0	0	0	0	0	0	0	0	0	0	0	0	0	0	0	0	0	0	0	0	0	0	0	0	0	3	27	0	350	7.32	1.01
32	STR	7640	21	0	7512	12	28	84	4	0	0	0	1780	0	0	0	0	0	0	0	0	0	0	0	0	0	0	0	8	0	4	0	0	16	0	0	0	0	8	64	0	0	0	4	1	0	381	7.94	0.853
33	STR	11108	8	0	8	0	4	11096	0	0	0	0	0	0	0	0	0	0	0	0	0	0	0	0	0	0	0	0	0	0	0	0	0	0	0	0	0	0	0	372	0	0	0	0	1	0	402	7.7	1.128
34	STR	55	11	0	30	0	10	15	0	0	0	0	0	0	0	0	0	0	0	0	0	0	0	0	0	0	0	0	0	0	3	0	4	0	0	0	1	0	0	4	0	0	0	0	1	0	392	7.81	1.138
35	STR	326	17	0	178	8	7	133	0	0	0	0	0	0	0	0	0	0	0	0	0	0	0	0	0	1	0	5	2	0	0	2	0	2	0	0	0	0	0	8	0	0	0	0	0	0	444	7.6	1.339
36	STR	374	22	0	369	0	4	1	0	0	0	3	0	0	0	0	0	0	0	0	0	0	0	0	0	0	0	0	0	0	0	0	0	2	0	0	0	0	0	1	0	0	0	0	0	0	383	7.62	1.829
37	STR	258	22	2	26	16	174	40	0	0	0	0	0	0	0	0	0	0	0	1	0	0	0	0	0	0	0	0	0	0	0	0	0	108	0	0	0	0	0	27	0	0	0	0	0	0	370	7.26	1.314
38	STR	42	10	0	15	1	5	21	0	0	0	0	0	0	0	0	0	0	0	0	0	0	0	0	0	0	0	0	0	0	0	0	2	1	0	0	0	0	0	21	0	0	0	0	0	0	301	6.94	1.794
39	STR	30	17	4	7	7	10	2	0	0	0	0	0	0	1	0	0	1	0	0	3	0	0	0	0	0	0	2	1	1	0	0	0	3	0	0	2	0	2	0	0	0	0	0	0	0	295	6.79	1.206
40	STR	52	10	1	1	41	9	0	0	0	0	0	0	0	0	0	0	0	0	0	27	0	0	0	0	0	0	13	0	0	0	0	0	2	0	0	0	0	0	0	0	0	0	0	0	0	291.5	6.825	1.588
41	STR	58	15	0	0	42	14	2	0	0	0	0	0	0	0	0	0	0	0	0	12	0	0	0	0	0	0	30	0	0	0	0	8	0	0	0	0	0	1	1	0	0	0	0	0	0	288	6.86	1.412
42	STR	821	29	2	440	242	47	90	0	0	0	0	440	0	0	0	0	5	0	2	21	0	0	6	0	2	0	203	0	0	0	0	0	1	0	0	2	1	0	90	0	0	0	0	0	0	303	6.98	1.28
43	STR	917	18	2	0	897	0	17	0	0	0	0	0	0	0	0	0	32	0	0	10	0	0	32	0	25	0	792	0	0	0	0	0	0	0	0	0	0	0	17	0	0	0	0	0	0	331	6.95	1.574
44	STR	945	21	6	369	12	465	90	0	3	0	369	0	0	0	0	0	0	0	0	0	0	0	0	0	0	0	6	0	0	0	0	27	3	0	0	0	0	0	90	0	0	0	0	0	0	333	6.99	1.755
45	STR	279	30	8	1	40	151	79	0	0	0	0	0	0	0	0	0	0	0	1	0	0	0	13	0	1	0	24	0	0	3	109	22	0	0	0	12	0	0	79	0	0	0	0	0	0	367	6.69	1.731
46	STR	750	14	12	6	0	702	30	0	0	0	0	0	0	0	0	0	0	0	0	0	0	0	0	0	0	0	0	0	12	18	0	6	0	6	0	30	0	30	0	0	0	0	0	0	0	310	7.07	1.726
47	STR	3210	21	1935	30	1080	120	45	0	0	0	0	30	0	0	0	0	0	0	30	15	0	0	600	0	0	0	405	0	0	30	0	0	45	0	15	15	0	30	15	0	0	0	0	0	0	399	6.89	3.539
48	STR	6201	15	5936	0	164	47	53	0	0	0	0	0	0	0	0	0	5	0	5	0	0	0	21	127	0	0	0	0	0	0	15	0	0	0	10	10	0	42	10	0	0	0	0	0	0	457	6.89	8.12
49	STR	918	13	0	0	867	15	36	0	0	0	0	0	0	0	0	0	0	0	15	0	0	51	0	798	0	0	0	0	0	0	0	15	0	0	0	0	0	30	3	0	0	0	0	0	0	433	7.13	6.513
50	STR	480	24	2	8	349	0	108	13	0	0	0	0	0	2	0	0	0	0	76	0	0	0	50	0	2	0	118	0	0	0	0	0	0	0	0	0	0	44	46	0	0	13	0	0	0	418	7.19	6.288
51	STR			0	0	0	0	0	0	0	0	0	0	0	0	0	0	0	0	0	0	0	0	0	0	0	0	0	0	0	0	0	0	0	0	0	0	0	0	0	0	0	0	0	0	0
52	STR			0	0	0	0	0	0	0	0	0	0	0	0	0	0	0	0	0	0	0	0	0	0	0	0	0	0	0	0	0	0	0	0	0	0	0	0	0	0	0	0	0	0	0
53	STR			0	0	0	0	0	0	0	0	0	0	0	0	0	0	0	0	0	0	0	0	0	0	0	0	0	0	0	0	0	0	0	0	0	0	0	0	0	0	0	0	0	0	0
54	STR	20	12	3	4	0	3	10	0	0	0	0	0	0	0	0	0	0	0	0	0	0	0	0	0	0	0	0	0	0	0	0	0	3	0	0	0	0	3	5	1	0	0	0	12	0	391	6.59	2.191
55	STR	15	4	0	0	0	13	2	0	0	0	0	0	0	0	0	0	0	0	0	0	0	0	0	0	0	0	0	0	0	1	0	12	0	0	0	0	0	1	1	0	0	0	0	15	0	480.8	6.83	1.187
56	STR	759	19	0	471	0	36	225	0	27	0	0	0	0	0	0	0	0	0	0	0	0	0	0	0	0	0	0	0	0	0	0	6	24	0	0	0	0	117	21	0	0	0	0	0	0	449	7.65	0.662
57	STR	20	12	3	4	0	3	10	0	0	0	0	0	0	0	0	0	0	0	0	0	0	0	0	0	0	0	0	0	0	0	0	0	3	0	0	0	0	3	5	1	0	0	0	0	0	441	7.65	0.902
58	STR	11265	9	0	11164	9	67	0	0	0	24	0	8438	4	0	0	0	0	0	0	0	0	0	0	0	0	0	4	0	0	0	0	52	14	0	0	0	0	0	0	0	0	0	0	0	0	429	6.52	0.888
59	STR	22	9	0	13	0	1	8	0	0	0	0	0	0	0	0	0	0	0	0	0	0	0	0	0	0	0	0	0	0	0	0	1	0	0	0	0	0	2	0	1	0	0	0	0	0	404	7.51	1.094
1	TPG			0	0	0	0	0	0	0	0	0	0	0	0	0	0	0	0	0	0	0	0	0	0	0	0	0	0	0	0	0	0	0	0	0	0	0	0	0	0	0	0	0	0	0
2	TPG			0	0	0	0	0	0	0	0	0	0	0	0	0	0	0	0	0	0	0	0	0	0	0	0	0	0	0	0	0	0	0	0	0	0	0	0	0	0	0	0	0	0	0
3	TPG			0	0	0	0	0	0	0	0	0	0	0	0	0	0	0	0	0	0	0	0	0	0	0	0	0	0	0	0	0	0	0	0	0	0	0	0	0	0	0	0	0	0	0
4	TPG			0	0	0	0	0	0	0	0	0	0	0	0	0	0	0	0	0	0	0	0	0	0	0	0	0	0	0	0	0	0	0	0	0	0	0	0	0	0	0	0	0	0	0
5	TPG			0	0	0	0	0	0	0	0	0	0	0	0	0	0	0	0	0	0	0	0	0	0	0	0	0	0	0	0	0	0	0	0	0	0	0	0	0	0	0	0	0	0	0
6	TPG			0	0	0	0	0	0	0	0	0	0	0	0	0	0	0	0	0	0	0	0	0	0	0	0	0	0	0	0	0	0	0	0	0	0	0	0	0	0	0	0	0	0	0
7	TPG			0	0	0	0	0	0	0	0	0	0	0	0	0	0	0	0	0	0	0	0	0	0	0	0	0	0	0	0	0	0	0	0	0	0	0	0	0	0	0	0	0	0	0
8	TPG			0	0	0	0	0	0	0	0	0	0	0	0	0	0	0	0	0	0	0	0	0	0	0	0	0	0	0	0	0	0	0	0	0	0	0	0	0	0	0	0	0	0	0
9	TPG			0	0	0	0	0	0	0	0	0	0	0	0	0	0	0	0	0	0	0	0	0	0	0	0	0	0	0	0	0	0	0	0	0	0	0	0	0	0	0	0	0	0	0
10	TPG			0	0	0	0	0	0	0	0	0	0	0	0	0	0	0	0	0	0	0	0	0	0	0	0	0	0	0	0	0	0	0	0	0	0	0	0	0	0	0	0	0	0	0
11	TPG			0	0	0	0	0	0	0	0	0	0	0	0	0	0	0	0	0	0	0	0	0	0	0	0	0	0	0	0	0	0	0	0	0	0	0	0	0	0	0	0	0	0	0
12	TPG			0	0	0	0	0	0	0	0	0	0	0	0	0	0	0	0	0	0	0	0	0	0	0	0	0	0	0	0	0	0	0	0	0	0	0	0	0	0	0	0	0	0	0
13	TPG			0	0	0	0	0	0	0	0	0	0	0	0	0	0	0	0	0	0	0	0	0	0	0	0	0	0	0	0	0	0	0	0	0	0	0	0	0	0	0	0	0	0	0
14	TPG			0	0	0	0	0	0	0	0	0	0	0	0	0	0	0	0	0	0	0	0	0	0	0	0	0	0	0	0	0	0	0	0	0	0	0	0	0	0	0	0	0	0	0
15	TPG			0	0	0	0	0	0	0	0	0	0	0	0	0	0	0	0	0	0	0	0	0	0	0	0	0	0	0	0	0	0	0	0	0	0	0	0	0	0	0	0	0	0	0
16	TPG			0	0	0	0	0	0	0	0	0	0	0	0	0	0	0	0	0	0	0	0	0	0	0	0	0	0	0	0	0	0	0	0	0	0	0	0	0	0	0	0	0	0	0
17	TPG			0	0	0	0	0	0	0	0	0	0	0	0	0	0	0	0	0	0	0	0	0	0	0	0	0	0	0	0	0	0	0	0	0	0	0	0	0	0	0	0	0	0	0
18	TPG			0	0	0	0	0	0	0	0	0	0	0	0	0	0	0	0	0	0	0	0	0	0	0	0	0	0	0	0	0	0	0	0	0	0	0	0	0	0	0	0	0	0	0
19	TPG			0	0	0	0	0	0	0	0	0	0	0	0	0	0	0	0	0	0	0	0	0	0	0	0	0	0	0	0	0	0	0	0	0	0	0	0	0	0	0	0	0	0	0
20	TPG			0	0	0	0	0	0	0	0	0	0	0	0	0	0	0	0	0	0	0	0	0	0	0	0	0	0	0	0	0	0	0	0	0	0	0	0	0	0	0	0	0	0	0
21	TPG			0	0	0	0	0	0	0	0	0	0	0	0	0	0	0	0	0	0	0	0	0	0	0	0	0	0	0	0	0	0	0	0	0	0	0	0	0	0	0	0	0	0	0
22	TPG			0	0	0	0	0	0	0	0	0	0	0	0	0	0	0	0	0	0	0	0	0	0	0	0	0	0	0	0	0	0	0	0	0	0	0	0	0	0	0	0	0	0	0
23	TPG			0	0	0	0	0	0	0	0	0	0	0	0	0	0	0	0	0	0	0	0	0	0	0	0	0	0	0	0	0	0	0	0	0	0	0	0	0	0	0	0	0	0	0
24	TPG			0	0	0	0	0	0	0	0	0	0	0	0	0	0	0	0	0	0	0	0	0	0	0	0	0	0	0	0	0	0	0	0	0	0	0	0	0	0	0	0	0	0	0
25	TPG			0	0	0	0	0	0	0	0	0	0	0	0	0	0	0	0	0	0	0	0	0	0	0	0	0	0	0	0	0	0	0	0	0	0	0	0	0	0	0	0	0	0	0
26	TPG			0	0	0	0	0	0	0	0	0	0	0	0	0	0	0	0	0	0	0	0	0	0	0	0	0	0	0	0	0	0	0	0	0	0	0	0	0	0	0	0	0	0	0
27	TPG			0	0	0	0	0	0	0	0	0	0	0	0	0	0	0	0	0	0	0	0	0	0	0	0	0	0	0	0	0	0	0	0	0	0	0	0	0	0	0	0	0	0	0
28	TPG			0	0	0	0	0	0	0	0	0	0	0	0	0	0	0	0	0	0	0	0	0	0	0	0	0	0	0	0	0	0	0	0	0	0	0	0	0	0	0	0	0	0	0
29	TPG			0	0	0	0	0	0	0	0	0	0	0	0	0	0	0	0	0	0	0	0	0	0	0	0	0	0	0	0	0	0	0	0	0	0	0	0	0	0	0	0	0	0	0
30	TPG			0	0	0	0	0	0	0	0	0	0	0	0	0	0	0	0	0	0	0	0	0	0	0	0	0	0	0	0	0	0	0	0	0	0	0	0	0	0	0	0	0	23	49	101.5	7.48	1.662
31	TPG	765	23	0	711	10	19	22	0	3	0	12	0	0	1	0	0	0	0	0	0	2	0	0	0	0	0	2	0	0	0	5	0	13	0	0	0	0	0	18	0	0	0	0	1		107	7.67	1.662
32	TPG	1216	11	4	1166	44	2	0	0	0	0	0	0	0	0	0	0	0	0	0	8	0	0	0	0	0	0	28	0	0	0	0	0	0	0	0	0	0	0	0	0	0	0	0	1		123.4	7.36	1.574
33	TPG	383	11	2	2	13	1	365	0	0	0	0	0	0	0	0	0	0	0	0	0	0	0	0	2	0	0	10	0	0	0	0	0	1	0	0	0	0	0	105	0	0	0	0	1	1	159.3	7.35	1.647
34	TPG	45	19	5	0	16	17	7	0	0	0	0	0	0	0	0	0	0	0	0	0	0	0	0	9	0	0	0	0	0	12	1	0	1	0	0	0	0	0	3	0	1	0	0	1	1	189.3	7.57	1.544
35	TPG	1286	28	32	18	278	50	908	0	0	0	2	0	0	0	0	0	0	0	0	22	0	0	2	250	0	0	0	2	0	0	0	0	48	0	0	0	0	0	96	0	0	0	0	0	2	227	7.51	1.554
36	TPG	175	7	0	44	128	1	0	0	0	2	0	0	0	0	0	0	0	0	0	2	0	0	0	0	0	0	126	1	0	0	0	0	0	0	0	0	0	0	0	0	0	0	0	0	1	236	7.31	1.588
37	TPG			0	0	0	0	0	0	0	0	0	0	0	0	0	0	0	0	0	0	0	0	0	0	0	0	0	0	0	0	0	0	0	0	0	0	0	0	0	0	0	0	0	0	0	171	7.13	1.535
38	TPG	371	17	0	287	74	5	5	0	0	0	0	0	0	0	0	0	0	0	1	16	0	0	0	0	0	0	57	1	0	0	0	0	2	0	0	0	0	1	4	0	0	0	0	0	0	161	6.84	1.922
39	TPG	348	10	0	182	164	2	0	0	0	0	0	0	0	0	0	0	0	0	0	68	0	0	0	0	14	0	74	0	0	0	0	0	2	0	0	0	0	0	0	0	0	0	0	0	0	136	7.26	1.775
40	TPG	999	11	0	0	987	3	9	0	0	0	0	0	0	0	0	0	0	0	0	45	0	0	0	0	0	0	942	0	0	0	0	0	0	0	0	0	0	6	3	0	0	0	0	0	0	150	7.15	2.123
41	TPG	342	17	2	0	307	30	3	0	0	0	0	0	0	0	0	0	1	0	0	33	0	0	0	0	13	0	260	8	0	0	0	0	6	0	0	0	0	0	2	0	0	0	0	0	0	164	7.04	2.343
42	TPG	1104	27	0	16	1080	8	0	0	0	0	0	0	0	0	56	0	0	4	4	116	0	0	0	0	0	0	884	8	0	0	0	0	0	0	0	0	0	0	0	0	0	0	0	0	0	145	7.09	1.388
43	TPG	83930	17	0	0	680	0	10	0	83240	0	0	0	0	0	0	0	10	10	40	20	0	0	10	0	10	0	570	0	0	0	0	0	0	0	0	0	0	0	10	0	0	0	0	0	0	159	7.13	2.015
44	TPG	8	5	0	0	1	7	0	0	0	0	0	0	0	0	0	0	0	0	0	0	0	0	0	0	0	0	1	2	0	0	0	0	0	0	0	3	0	0	0	0	0	0	0	0	0	193	6.99	5.445
45	TPG	4	7	0	0	0	4	0	0	0	0	0	0	0	0	0	0	0	0	0	0	0	0	0	0	0	0	0	0	0	0	0	0	0	0	0	1	0	0	0	0	0	0	0	0	0	241	6.93	9.012
46	TPG			0	0	0	0	0	0	0	0	0	0	0	0	0	0	0	0	0	0	0	0	0	0	0	0	0	0	0	0	0	0	0	0	0	0	0	0	0	0	0	0	0	0	0	252	6.78	9.012
47	TPG			0	0	0	0	0	0	0	0	0	0	0	0	0	0	0	0	0	0	0	0	0	0	0	0	0	0	0	0	0	0	0	0	0	0	0	0	0	0	0	0	0	0	0
48	TPG			0	0	0	0	0	0	0	0	0	0	0	0	0	0	0	0	0	0	0	0	0	0	0	0	0	0	0	0	0	0	0	0	0	0	0	0	0	0	0	0	0	0	0	302	6.01
49	TPG	29064	33	0	24	22440	24	6552	24	0	0	0	0	0	624	24	0	0	0	1632	144	0	0	15096	48	96	0	4128	0	0	0	0	24	0	0	0	0	0	6288	168	96	0	24	0	0	0	293	6.46
50	TPG	1645	26	0	63	1505	42	35	0	0	0	0	0	0	672	56	7	7	0	0	0	0	0	0	0	0	0	0	7	0	0	0	0	0	0	0	0	14	35	0	0	0	0	0	0	0	284	6.13
51	TPG			0	0	0	0	0	0	0	0	0	0	0	0	0	0	0	0	0	0	0	0	0	0	0	0	0	0	0	0	0	0	0	0	0	0	0	0	0	0	0	0	0	0	0
52	TPG	29064	32	0	24	22440	24	6552	24	0	0	0	0	0	624	24	0	0	0	1632	144	0	0	15096	48	96	0	4128	0	0	0	0	24	0	0	0	0	0	6288	168	96	0	24	0	0	0
53	TPG			0	0	0	0	0	0	0	0	0	0	0	0	0	0	0	0	0	0	0	0	0	0	0	0	0	0	0	0	0	0	0	0	0	0	0	0	0	0	0	0	0	0	0
54	TPG	6405	13	0	6351	45	6	3	0	0	0	0	0	0	0	0	0	0	0	0	0	0	0	0	0	0	0	0	3	0	0	0	0	0	0	0	0	0	3	0	0	0	0	0	31		206.6	6.51	1.035
55	TPG	6793	23	12	4768	864	128	6	3	1011	0	0	0	0	0	0	0	12	0	0	0	844	0	0	0	0	0	0	0	0	0	0	89	25	0	0	6	3	6	0	0	0	0	3	15		173.86	6.92	0.986
56	TPG	3	3	0	0	1	1	0	0	0	0	0	0	0	0	0	0	0	0	0	0	0	0	0	0	0	0	0	0	0	0	0	0	1	0	0	0	0	0	0	0	0	0	0	1	0	184.7	7.3	1.192
57	TPG	15	8	0	5	8	2	0	0	0	0	0	0	0	0	0	0	0	0	0	0	0	0	0	0	0	0	2	0	0	1	0	1	0	0	0	0	0	0	0	0	0	0	0	1	0	179.4	7.12	1.642
58	TPG	13573	10	0	13564	0	6	3	0	0	0	0	0	0	0	0	0	0	0	0	0	0	0	0	0	0	0	0	0	0	3	0	0	0	0	0	3	0	0	3	0	0	0	0	0	0	164.3	6.27	2.206
59	TPG	396	25	0	22	88	2	8	0	276	0	0	0	0	0	0	0	0	2	2	2	0	0	0	0	0	0	2	0	0	0	0	0	0	0	0	0	0	0	8	0	0	0	0	0	0	147.3	7.15	1.912
1	TPS			0	0	0	0	0	0	0	0	0	0	0	0	0	0	0	0	0	0	0	0	0	0	0	0	0	0	0	0	0	0	0	0	0	0	0	0	0	0	0	0	0	0	0
2	TPS			0	0	0	0	0	0	0	0	0	0	0	0	0	0	0	0	0	0	0	0	0	0	0	0	0	0	0	0	0	0	0	0	0	0	0	0	0	0	0	0	0	0	0
3	TPS			0	0	0	0	0	0	0	0	0	0	0	0	0	0	0	0	0	0	0	0	0	0	0	0	0	0	0	0	0	0	0	0	0	0	0	0	0	0	0	0	0	0	0
4	TPS			0	0	0	0	0	0	0	0	0	0	0	0	0	0	0	0	0	0	0	0	0	0	0	0	0	0	0	0	0	0	0	0	0	0	0	0	0	0	0	0	0	0	0
5	TPS			0	0	0	0	0	0	0	0	0	0	0	0	0	0	0	0	0	0	0	0	0	0	0	0	0	0	0	0	0	0	0	0	0	0	0	0	0	0	0	0	0	0	0
6	TPS			0	0	0	0	0	0	0	0	0	0	0	0	0	0	0	0	0	0	0	0	0	0	0	0	0	0	0	0	0	0	0	0	0	0	0	0	0	0	0	0	0	0	0
7	TPS			0	0	0	0	0	0	0	0	0	0	0	0	0	0	0	0	0	0	0	0	0	0	0	0	0	0	0	0	0	0	0	0	0	0	0	0	0	0	0	0	0	0	0
8	TPS			0	0	0	0	0	0	0	0	0	0	0	0	0	0	0	0	0	0	0	0	0	0	0	0	0	0	0	0	0	0	0	0	0	0	0	0	0	0	0	0	0	0	0
9	TPS			0	0	0	0	0	0	0	0	0	0	0	0	0	0	0	0	0	0	0	0	0	0	0	0	0	0	0	0	0	0	0	0	0	0	0	0	0	0	0	0	0	0	0
10	TPS			0	0	0	0	0	0	0	0	0	0	0	0	0	0	0	0	0	0	0	0	0	0	0	0	0	0	0	0	0	0	0	0	0	0	0	0	0	0	0	0	0	0	0
11	TPS			0	0	0	0	0	0	0	0	0	0	0	0	0	0	0	0	0	0	0	0	0	0	0	0	0	0	0	0	0	0	0	0	0	0	0	0	0	0	0	0	0	0	0
12	TPS			0	0	0	0	0	0	0	0	0	0	0	0	0	0	0	0	0	0	0	0	0	0	0	0	0	0	0	0	0	0	0	0	0	0	0	0	0	0	0	0	0	0	0
13	TPS			0	0	0	0	0	0	0	0	0	0	0	0	0	0	0	0	0	0	0	0	0	0	0	0	0	0	0	0	0	0	0	0	0	0	0	0	0	0	0	0	0	0	0
14	TPS			0	0	0	0	0	0	0	0	0	0	0	0	0	0	0	0	0	0	0	0	0	0	0	0	0	0	0	0	0	0	0	0	0	0	0	0	0	0	0	0	0	0	0
15	TPS			0	0	0	0	0	0	0	0	0	0	0	0	0	0	0	0	0	0	0	0	0	0	0	0	0	0	0	0	0	0	0	0	0	0	0	0	0	0	0	0	0	0	0
16	TPS			0	0	0	0	0	0	0	0	0	0	0	0	0	0	0	0	0	0	0	0	0	0	0	0	0	0	0	0	0	0	0	0	0	0	0	0	0	0	0	0	0	0	0
17	TPS			0	0	0	0	0	0	0	0	0	0	0	0	0	0	0	0	0	0	0	0	0	0	0	0	0	0	0	0	0	0	0	0	0	0	0	0	0	0	0	0	0	0	0
18	TPS			0	0	0	0	0	0	0	0	0	0	0	0	0	0	0	0	0	0	0	0	0	0	0	0	0	0	0	0	0	0	0	0	0	0	0	0	0	0	0	0	0	0	0
19	TPS			0	0	0	0	0	0	0	0	0	0	0	0	0	0	0	0	0	0	0	0	0	0	0	0	0	0	0	0	0	0	0	0	0	0	0	0	0	0	0	0	0	0	0
20	TPS			0	0	0	0	0	0	0	0	0	0	0	0	0	0	0	0	0	0	0	0	0	0	0	0	0	0	0	0	0	0	0	0	0	0	0	0	0	0	0	0	0	0	0
21	TPS			0	0	0	0	0	0	0	0	0	0	0	0	0	0	0	0	0	0	0	0	0	0	0	0	0	0	0	0	0	0	0	0	0	0	0	0	0	0	0	0	0	0	0
22	TPS			0	0	0	0	0	0	0	0	0	0	0	0	0	0	0	0	0	0	0	0	0	0	0	0	0	0	0	0	0	0	0	0	0	0	0	0	0	0	0	0	0	0	0
23	TPS			0	0	0	0	0	0	0	0	0	0	0	0	0	0	0	0	0	0	0	0	0	0	0	0	0	0	0	0	0	0	0	0	0	0	0	0	0	0	0	0	0	0	0
24	TPS			0	0	0	0	0	0	0	0	0	0	0	0	0	0	0	0	0	0	0	0	0	0	0	0	0	0	0	0	0	0	0	0	0	0	0	0	0	0	0	0	0	0	0
25	TPS			0	0	0	0	0	0	0	0	0	0	0	0	0	0	0	0	0	0	0	0	0	0	0	0	0	0	0	0	0	0	0	0	0	0	0	0	0	0	0	0	0	0	0
26	TPS			0	0	0	0	0	0	0	0	0	0	0	0	0	0	0	0	0	0	0	0	0	0	0	0	0	0	0	0	0	0	0	0	0	0	0	0	0	0	0	0	0	0	0
27	TPS			0	0	0	0	0	0	0	0	0	0	0	0	0	0	0	0	0	0	0	0	0	0	0	0	0	0	0	0	0	0	0	0	0	0	0	0	0	0	0	0	0	0	0
28	TPS			0	0	0	0	0	0	0	0	0	0	0	0	0	0	0	0	0	0	0	0	0	0	0	0	0	0	0	0	0	0	0	0	0	0	0	0	0	0	0	0	0	0	0
29	TPS			0	0	0	0	0	0	0	0	0	0	0	0	0	0	0	0	0	0	0	0	0	0	0	0	0	0	0	0	0	0	0	0	0	0	0	0	0	0	0	0	0	0	0
30	TPS			0	0	0	0	0	0	0	0	0	0	0	0	0	0	0	0	0	0	0	0	0	0	0	0	0	0	0	0	0	0	0	0	0	0	0	0	0	0	0	0	0	7	0	109.8	7.26	1.505
31	TPS	28956	12	0	28824	116	8	0	8	0	0	0	872	8	0	0	0	0	0	0	0	0	0	0	0	0	0	0	0	0	8	0	0	0	0	0	0	0	0	0	0	0	0	8	3	22	126.2	7.1	1.505
32	TPS	459	12	0	365	8	1	14	0	71	0	0	261	0	0	0	0	0	0	0	0	5	0	0	0	0	0	1	0	0	1	0	0	0	0	0	0	0	9	0	0	0	0	0	9	14	137.5	6.8	2.221
33	TPS	100	15	0	64	11	10	11	4	0	0	0	0	0	0	0	0	0	0	0	0	2	0	0	4	0	0	4	2	0	5	1	0	2	0	0	0	0	7	1	0	2	0	0	1	8	193.4	6.94	2.48
34	TPS	710	28	0	0	656	8	42	0	4	0	0	0	0	0	8	2	14	0	14	0	0	0	4	480	0	0	0	0	0	0	0	0	8	0	0	0	0	6	36	0	0	0	0	1	3	245	7.12	3.264
35	TPS	1610	18	1114	48	376	62	6	0	4	0	0	0	0	0	0	0	0	0	4	42	0	0	0	316	0	0	0	0	0	2	6	0	54	0	0	0	0	4	2	0	0	0	0	0	1	322	7.35	3.499
36	TPS	25	17	3	16	6	0	0	0	0	0	0	0	0	0	0	0	0	0	0	2	0	0	0	0	0	0	4	0	0	0	0	0	0	0	0	0	0	0	0	0	0	0	0	0	0	355	7.21	3.857
37	TPS	515	11	0	0	1	513	1	0	0	0	0	0	0	0	0	0	0	0	0	0	0	0	0	0	0	0	1	5	0	1	35	71	55	0	0	0	0	0	1	0	0	0	0	0	0	301	6.72	3.338
38	TPS	142	25	1	101	35	3	2	0	0	0	0	0	0	0	0	0	0	0	4	10	0	0	1	7	8	0	0	2	0	0	0	0	1	0	0	0	0	1	1	0	0	0	0	0	0	316	6.75	4.788
39	TPS	99	26	0	23	59	17	0	0	0	0	0	0	0	0	0	0	2	4	0	11	0	1	0	0	9	0	20	15	0	0	0	0	2	0	0	0	0	0	0	0	0	0	0	0	0	349	6.51	5.557
40	TPS	518	30	0	268	178	52	18	2	0	0	0	0	0	0	0	0	0	0	0	6	0	4	8	0	10	0	88	34	0	0	0	0	8	0	0	8	0	18	0	0	0	2	0	0	0	349	6.51	5.998
41	TPS			0	0	0	0	0	0	0	0	0	0	0	0	0	0	0	0	0	0	0	0	0	0	0	0	0	0	0	0	0	0	0	0	0	0	0	0	0	0	0	0	0	0	0
42	TPS			0	0	0	0	0	0	0	0	0	0	0	0	0	0	0	0	0	0	0	0	0	0	0	0	0	0	0	0	0	0	0	0	0	0	0	0	0	0	0	0	0	0	0
43	TPS			0	0	0	0	0	0	0	0	0	0	0	0	0	0	0	0	0	0	0	0	0	0	0	0	0	0	0	0	0	0	0	0	0	0	0	0	0	0	0	0	0	0	0
44	TPS			0	0	0	0	0	0	0	0	0	0	0	0	0	0	0	0	0	0	0	0	0	0	0	0	0	0	0	0	0	0	0	0	0	0	0	0	0	0	0	0	0	0	0
45	TPS			0	0	0	0	0	0	0	0	0	0	0	0	0	0	0	0	0	0	0	0	0	0	0	0	0	0	0	0	0	0	0	0	0	0	0	0	0	0	0	0	0	0	0
46	TPS			0	0	0	0	0	0	0	0	0	0	0	0	0	0	0	0	0	0	0	0	0	0	0	0	0	0	0	0	0	0	0	0	0	0	0	0	0	0	0	0	0	0	0
47	TPS			0	0	0	0	0	0	0	0	0	0	0	0	0	0	0	0	0	0	0	0	0	0	0	0	0	0	0	0	0	0	0	0	0	0	0	0	0	0	0	0	0	0	0
48	TPS			0	0	0	0	0	0	0	0	0	0	0	0	0	0	0	0	0	0	0	0	0	0	0	0	0	0	0	0	0	0	0	0	0	0	0	0	0	0	0	0	0	0	0
49	TPS			0	0	0	0	0	0	0	0	0	0	0	0	0	0	0	0	0	0	0	0	0	0	0	0	0	0	0	0	0	0	0	0	0	0	0	0	0	0	0	0	0	0	0
50	TPS			0	0	0	0	0	0	0	0	0	0	0	0	0	0	0	0	0	0	0	0	0	0	0	0	0	0	0	0	0	0	0	0	0	0	0	0	0	0	0	0	0	0	0
51	TPS			0	0	0	0	0	0	0	0	0	0	0	0	0	0	0	0	0	0	0	0	0	0	0	0	0	0	0	0	0	0	0	0	0	0	0	0	0	0	0	0	0	0	0
52	TPS			0	0	0	0	0	0	0	0	0	0	0	0	0	0	0	0	0	0	0	0	0	0	0	0	0	0	0	0	0	0	0	0	0	0	0	0	0	0	0	0	0	0	0
53	TPS			0	0	0	0	0	0	0	0	0	0	0	0	0	0	0	0	0	0	0	0	0	0	0	0	0	0	0	0	0	0	0	0	0	0	0	0	0	0	0	0	0	0	0
54	TPS	520	7	0	342	0	2	132	44	0	0	0	0	8	0	0	0	0	0	0	0	0	0	0	0	0	0	0	0	0	0	0	2	0	0	0	0	0	132	0	0	0	44	0	347		435	6.48	2.451
55	TPS	98160	10	0	97896	0	0	168	96	0	0	0	0	0	0	0	0	0	0	0	0	0	0	0	0	0	0	0	0	0	0	0	0	0	0	0	0	0	144	0	0	24	96	0		28	285	7.12	1.628
56	TPS	1162	34	0	217	252	528	12	0	102	48	0	0	0	0	0	0	3	0	3	0	201	0	0	0	0	0	6	0	0	0	134	0	345	0	0	0	0	12	0	0	0	0	0	85	48	260	6.93	1.814
57	TPS	36	11	0	0	17	19	0	0	0	0	0	0	0	0	0	0	0	0	1	2	0	0	4	0	0	0	7	9	0	0	0	2	8	0	0	0	0	0	0	0	0	0	0	3	3	290	6.89	2.461
58	TPS	135	24	0	4	78	7	44	0	0	0	0	0	0	0	0	0	0	0	5	17	0	0	23	0	0	0	6	0	0	0	0	0	3	0	0	1	0	3	3	3	12	0	0	0	3	258	6.48	2.98
59	TPS	655	33	0	3	236	4	412	0	0	0	0	0	0	0	0	0	0	1	0	3	0	0	66	0	0	0	31	0	0	0	0	1	0	0	0	1	0	2	39	0	0	0	0	0	25	204.4	6.58	3.308
1	TRI	185	13	0	0	2	99	84	0	0	0	0	0	0	2	0	0	0	0	0	0	0	0	0	0	0	0	0	0	0	0	0	0	0	0	0	0	0	7	0	0	0	0	0	0	0	605	6.44	1.424
2	TRI	158	16	0	0	5	47	1	0	0	105	0	0	0	3	0	0	0	0	0	0	0	0	0	0	0	0	0	0	0	0	0	0	1	3	3	1	1	1	0	0	0	0	0	0	0	501	5.5	3.007
3	TRI	473	23	0	12	3	161	0	3	0	294	0	0	0	0	1	0	0	0	0	0	1	0	0	0	0	0	0	0	2	0	0	0	0	4	4	2	1	0	0	0	0	0	0	0	0	571	5.76	1.899
4	TRI	88	21	0	0	1	60	0	0	0	27	0	0	0	0	0	0	0	0	0	0	0	0	0	0	0	1	0	0	0	0	0	0	0	3	9	4	3	0	0	0	0	0	0	0	0	514	5.46	2.908
5	TRI	22	14	0	0	0	19	0	0	0	3	0	0	0	0	0	0	0	0	0	0	0	0	0	0	0	0	0	0	0	0	0	0	0	1	7	0	6	0	0	0	0	0	0	0	0	484	5.59	3.916
6	TRI	82	11	73	0	1	5	0	0	0	3	0	0	0	0	0	0	0	0	0	0	1	0	0	0	0	0	0	0	0	0	0	0	0	0	3	0	1	0	0	0	0	0	0	0	0	406	5.66	3.38
7	TRI	111	20	0	0	1	110	0	0	0	0	0	0	0	0	0	0	0	0	0	0	0	0	0	0	0	0	0	6	0	0	0	0	0	1	5	0	1	0	0	0	0	0	0	0	0	424	5.73	3.12
8	TRI	16550	22	0	2310	30	0	14210	0	0	0	0	0	0	0	0	10	0	0	0	0	0	0	0	0	0	0	0	0	0	0	0	0	0	0	0	0	0	570	350	0	0	0	0	0	0	408	5.88	1.8
9	TRI			0	0	0	0	0	0	0	0	0	0	0	0	0	0	0	0	0	0	0	0	0	0	0	0	0	0	0	0	0	0	0	0	0	0	0	0	0	0	0	0	0	0	0
10	TRI			0	0	0	0	0	0	0	0	0	0	0	0	0	0	0	0	0	0	0	0	0	0	0	0	0	0	0	0	0	0	0	0	0	0	0	0	0	0	0	0	0	0	0
11	TRI			0	0	0	0	0	0	0	0	0	0	0	0	0	0	0	0	0	0	0	0	0	0	0	0	0	0	0	0	0	0	0	0	0	0	0	0	0	0	0	0	0	0	0
12	TRI			0	0	0	0	0	0	0	0	0	0	0	0	0	0	0	0	0	0	0	0	0	0	0	0	0	0	0	0	0	0	0	0	0	0	0	0	0	0	0	0	0	0	0
13	TRI			0	0	0	0	0	0	0	0	0	0	0	0	0	0	0	0	0	0	0	0	0	0	0	0	0	0	0	0	0	0	0	0	0	0	0	0	0	0	0	0	0	0	0
14	TRI			0	0	0	0	0	0	0	0	0	0	0	0	0	0	0	0	0	0	0	0	0	0	0	0	0	0	0	0	0	0	0	0	0	0	0	0	0	0	0	0	0	0	0
15	TRI			0	0	0	0	0	0	0	0	0	0	0	0	0	0	0	0	0	0	0	0	0	0	0	0	0	0	0	0	0	0	0	0	0	0	0	0	0	0	0	0	0	0	0
16	TRI			0	0	0	0	0	0	0	0	0	0	0	0	0	0	0	0	0	0	0	0	0	0	0	0	0	0	0	0	0	0	0	0	0	0	0	0	0	0	0	0	0	0	0
17	TRI			0	0	0	0	0	0	0	0	0	0	0	0	0	0	0	0	0	0	0	0	0	0	0	0	0	0	0	0	0	0	0	0	0	0	0	0	0	0	0	0	0	0	0
18	TRI			0	0	0	0	0	0	0	0	0	0	0	0	0	0	0	0	0	0	0	0	0	0	0	0	0	0	0	0	0	0	0	0	0	0	0	0	0	0	0	0	0	0	0
19	TRI			0	0	0	0	0	0	0	0	0	0	0	0	0	0	0	0	0	0	0	0	0	0	0	0	0	0	0	0	0	0	0	0	0	0	0	0	0	0	0	0	0	0	0
20	TRI			0	0	0	0	0	0	0	0	0	0	0	0	0	0	0	0	0	0	0	0	0	0	0	0	0	0	0	0	0	0	0	0	0	0	0	0	0	0	0	0	0	0	0
21	TRI			0	0	0	0	0	0	0	0	0	0	0	0	0	0	0	0	0	0	0	0	0	0	0	0	0	0	0	0	0	0	0	0	0	0	0	0	0	0	0	0	0	0	0
22	TRI			0	0	0	0	0	0	0	0	0	0	0	0	0	0	0	0	0	0	0	0	0	0	0	0	0	0	0	0	0	0	0	0	0	0	0	0	0	0	0	0	0	0	0
23	TRI			0	0	0	0	0	0	0	0	0	0	0	0	0	0	0	0	0	0	0	0	0	0	0	0	0	0	0	0	0	0	0	0	0	0	0	0	0	0	0	0	0	0	0
24	TRI			0	0	0	0	0	0	0	0	0	0	0	0	0	0	0	0	0	0	0	0	0	0	0	0	0	0	0	0	0	0	0	0	0	0	0	0	0	0	0	0	0	0	0
25	TRI			0	0	0	0	0	0	0	0	0	0	0	0	0	0	0	0	0	0	0	0	0	0	0	0	0	0	0	0	0	0	0	0	0	0	0	0	0	0	0	0	0	0	0
26	TRI			0	0	0	0	0	0	0	0	0	0	0	0	0	0	0	0	0	0	0	0	0	0	0	0	0	0	0	0	0	0	0	0	0	0	0	0	0	0	0	0	0	0	0
27	TRI			0	0	0	0	0	0	0	0	0	0	0	0	0	0	0	0	0	0	0	0	0	0	0	0	0	0	0	0	0	0	0	0	0	0	0	0	0	0	0	0	0	0	0
28	TRI			0	0	0	0	0	0	0	0	0	0	0	0	0	0	0	0	0	0	0	0	0	0	0	0	0	0	0	0	0	0	0	0	0	0	0	0	0	0	0	0	0	0	0
29	TRI	49	17	0	1	1	47	0	0	0	0	0	0	0	0	0	0	0	0	0	0	1	0	0	0	0	0	0	2	1	13	20	0	2	0	1	0	0	0	0	0	0	0	0	0	6	76	7.21	2.779
30	TRI	18	7	0	1	2	0	0	15	0	0	0	0	0	0	0	2	0	0	0	0	0	0	0	0	0	0	0	0	0	0	0	0	0	0	0	0	0	0	0	0	0	0	15	0	0	141.2	7.25	1.637
31	TRI	10	7	0	0	8	0	2	0	0	0	0	0	0	0	0	0	0	0	1	0	0	0	0	0	0	0	4	0	0	0	0	0	0	0	0	0	0	0	0	0	0	0	0	11	18	145.9	7.41	1.245
32	TRI	42	9	0	20	11	2	9	0	0	0	0	6	0	0	0	0	0	0	0	0	0	0	0	0	0	0	11	0	2	0	0	0	0	0	0	0	0	0	9	0	0	0	0	1	2	153.3	7.51	1.128
33	TRI	76	8	4	0	3	3	66	0	0	0	0	0	0	0	0	0	0	0	0	0	0	0	0	0	0	0	2	0	0	0	3	0	0	0	0	0	0	0	66	0	0	0	0	1	1	175	7.78	1.549
34	TRI	70	6	0	22	1	3	44	0	0	0	0	0	0	0	0	0	0	0	0	0	0	0	0	1	0	0	0	0	0	0	1	0	2	0	0	0	0	0	41	0	0	0	0	0	1	187.4	7.46	1.647
35	TRI	6070	9	0	6011	4	47	8	0	0	0	0	0	0	0	0	0	0	0	0	0	0	0	0	3	0	0	0	0	0	0	0	0	42	0	0	0	0	0	8	0	0	0	0	0	1	222	7.39	1.878
36	TRI	54	11	1	3	7	43	0	0	0	0	0	0	0	0	0	0	0	0	0	0	0	0	0	0	1	0	6	0	0	0	4	0	39	0	0	0	0	0	0	0	0	0	0	0	1	253	7.52	2.666
37	TRI	2292	10	0	0	24	63	2205	0	0	0	0	0	0	0	0	0	0	0	0	0	0	0	0	0	0	0	24	3	0	0	0	18	27	0	0	0	0	0	1641	0	0	0	0	0	1	254	6.96	4.084
38	TRI	2781	11	0	6	432	6	2337	0	0	0	0	0	0	0	0	0	0	0	0	0	0	0	0	426	3	0	0	0	6	0	0	0	0	0	0	0	0	0	210	0	0	0	0	0	1	256	6.66	4.43
39	TRI	2367	8	12	0	2193	6	156	0	0	0	0	0	0	0	0	0	0	0	0	9	0	0	0	0	12	0	2172	0	0	0	0	0	6	0	0	0	0	0	18	0	0	0	0	0	0	202	6.67	2.461
40	TRI	3672	9	6	0	3555	9	102	0	0	0	0	0	0	0	0	0	0	0	0	252	0	0	0	0	171	0	3132	0	0	0	0	0	0	0	0	0	0	0	90	12	0	0	0	0	0	184	6.78	2.137
41	TRI	2072	13	0	0	1980	16	76	0	0	0	0	0	0	0	0	0	0	0	0	112	0	0	0	0	76	0	1792	0	0	0	0	0	0	0	0	0	0	12	24	24	0	0	0	0	0	166	6.89	2.069
42	TRI	389	14	0	20	321	10	38	0	0	0	0	0	0	0	0	0	2	0	0	0	0	0	0	0	8	0	273	0	0	0	0	0	0	0	0	0	0	0	2	30	0	0	0	0	0	120	7.43	2.059
43	TRI	311	13	0	5	274	0	32	0	0	0	0	0	0	0	1	0	2	0	0	0	0	0	0	0	0	0	255	0	0	0	0	0	0	0	0	0	0	23	3	6	0	0	0	0	0	124	6.88	3.049
44	TRI	136	12	3	57	54	22	0	0	0	0	0	0	0	0	0	0	0	0	0	0	0	0	0	0	0	1	0	0	0	0	0	0	0	0	0	0	0	0	0	0	0	0	0	0	0	114	8.17	2.044
45	TRI	49	19	4	0	35	6	3	0	0	0	0	0	0	0	0	0	0	0	0	0	0	0	0	0	0	0	0	0	0	0	0	1	0	0	0	0	0	0	0	0	0	0	0	0	0	107	7.64	1.75
46	TRI	593	27	4	4	120	356	107	0	0	0	0	0	0	0	0	1	0	0	0	0	0	0	0	0	105	0	0	0	0	0	0	0	0	0	0	0	0	0	0	0	0	0	0	0	0	92.2	7.71	1.559
47	TRI	662	26	212	0	20	396	34	0	0	0	0	0	0	0	0	0	0	0	0	0	0	0	0	0	10	0	0	0	0	0	0	0	0	0	0	0	0	0	0	0	0	0	0	0	0	87	7.62	1.437
48	TRI	465	25	5	9	45	371	34	1	0	0	0	0	0	0	0	1	0	0	0	0	0	0	0	0	0	2	0	0	0	0	0	0	0	0	0	0	0	0	0	0	0	0	0	0	0	93.7	7.06	1.378
49	TRI	1428	22	0	738	42	237	66	21	324	0	0	0	0	0	0	0	0	0	0	0	0	0	0	0	0	15	0	0	0	0	0	0	0	0	0	0	0	0	0	0	0	0	0	0	0	145.3	6.58	2.025
50	TRI	1461	25	0	0	345	543	75	3	495	0	0	0	0	0	0	3	0	0	0	0	0	0	0	0	117	189	0	0	0	0	0	0	0	0	0	0	0	0	0	0	36	0	0	0	0	118.9	7.05	1.412
51	TRI			0	0	0	0	0	0	0	0	0	0	0	0	0	0	0	0	0	0	0	0	0	0	0	0	0	0	0	0	0	0	0	0	0	0	0	0	0	0	0	0	0	0	0	126	6.79	1.461
52	TRI			0	0	0	0	0	0	0	0	0	0	0	0	0	0	0	0	0	0	0	0	0	0	0	0	0	0	0	0	0	0	0	0	0	0	0	0	0	0	0	0	0	0	0	228	6.34	2.338
53	TRI			0	0	0	0	0	0	0	0	0	0	0	0	0	0	0	0	0	0	0	0	0	0	0	0	0	0	0	0	0	0	0	0	0	0	0	0	0	0	0	0	0	0	0	389	6.19	4.911
54	TRI	49	12	0	1	1	47	0	0	0	0	0	0	0	0	0	0	0	0	0	0	0	1	0	0	0	0	0	0	0	0	0	0	0	0	0	0	0	0	0	0	0	0	0	18	3	149.6	6.43	1.412
55	TRI	33972	9	33891	63	12	0	6	0	0	0	0	0	0	0	0	0	0	0	0	0	0	0	0	0	0	0	0	0	0	0	0	0	0	0	0	0	0	0	0	0	0	0	0	3	0	150.3	6.52	1.108
56	TRI	250	28	0	72	112	31	35	0	0	0	0	0	0	0	0	0	0	0	0	0	0	0	0	0	24	20	0	0	0	0	0	0	0	0	0	0	0	0	0	0	0	0	0	0	0	148.2	7.23	0.78
57	TRI	379	20	9	144	44	11	166	5	0	0	0	0	0	0	0	0	0	0	0	0	0	0	0	0	0	1	0	0	0	0	0	0	0	0	0	0	0	0	0	0	0	0	0	0	0	160.8	7.23	0.883
58	TRI	57	9	3	0	3	15	34	0	0	0	0	0	0	0	0	0	0	0	0	0	0	0	0	0	0	0	0	0	0	0	0	0	0	0	0	0	0	0	0	0	0	0	0	0	0	151	6.25	1.04
59	TRI	33	14	0	3	8	0	20	0	0	0	0	0	0	0	0	0	0	0	0	0	0	0	0	0	0	0	0	0	0	0	0	0	0	0	0	0	0	0	0	0	0	0	0	0	0	145	7.02	1.275
[truncated: 6 more columns]

## Sheet: Legend
sampling	consecutive number of the sampling event
pond	acronym of the pond
N	total abundance of phytoplankton
S	Shannon-Wiener diversity index
	abundance of:
CYA	Cyanobacteria
CHL	Chlorophyta
EUG	Euglenophyta
BAC	Bacillariophyceae
CRY	Cryptophyta
DIN	Dinophyceae
CHR	Chrysophyceae
XAN	Xanthophyceae
Ans	Ankistrodesmus stipitatus
Chl	Chlamydomonas sp.
Mog	Monoraphidium griffithii
Euc	Euglenaria caudata
Eucl	Euglenaria clavata
Eup	Euglenaformis proxima
Eut	Euglena texta
Tra	Trachelomonas armata
Trh	Trachelomonas hispida
Tri	Trachelomonas intermedia
Tro	Trachelomonas oblonga
Trpu	Trachelomonas oblonga var. pulcherrima
Trp	Trachelomonas pusilla
Trv	Trachelomonas volvocina
Tvd	Trachelomonas volvocina var. derephora
Tsp	Trachelomonas sp.
Tvo	Trachelomonas volvocinopsis
Eub	Eunotia bilunaris
Goa	Gomphonema augur
Haa	Hantzschia amphioxys
Nav1	Navicula sp. 1
Nav2	Navicula sp. 2
Nip	Nitzschia palea
Pim	Pinnularia mesolepta
Piv	Pinnularia viridis
Sta	Stauroneis anceps
Stp	Stauroneis phoenicenteron
Cre	Cryptomonas erosa
Crm	Cryptomonas marssonii
Crc	Cryptomonas curvata
Rht	Rhodomonas tenuis
Wol	Woloszynskia sp.
Gym	Gymnodinium sp.
E.grub	Eubranchipus grubii
L.brach	Lynceus brachyurus
cond	water conductivity
pH	pH value
NNH4	Ammonia
NNO2	Nitrite
NNO3	Nitrate
SRP	Soluble Reactive Phosphorus
TP	Total Phosphorus
O2	dissolved oxygen contents
Temp	water temperature
